# Supplementary material for: An in vivo genetic screen in Drosophila identifies the orthologue of human cancer/testis gene SPO11 among a network of targets to inhibit lethal(3)malignant brain tumour growth
Source: Open Biol. 2017 Aug 30;7(8):170156. doi: 10.1098/rsob.170156 (PMC5577452; doi:10.1098/rsob.170156)
Supplement: Table S1. Results from the candidate screen. [file rsob170156supp2.xlsx]

## Sheet: "200+MEI" 
	RNAi line	FlyBase ID	CG name	Symbol	Effect on tumor size
		FLY GENES HOMOLOGS TO HUMAN CTs				Human Cancer Testis Gene
	100594	FBgn0030341	CG1967	p24-1	S	TAG	CT49
	32421	FBgn0000404	CG5940	CycA	S	CCNA1	CT46
	105019	FBgn0039683	CG15504	dmrt99B	S	DMRT1	CT154
	100907	FBgn0016034	CG11254	mael	S	MAEL	CT128
	101798	FBgn0002716	CG7753	mei-W68	S	SPO11	CT35
	105108	FBgn0003891	CG9450	tud	S	TDRD6	CT41.2
	106725	FBgn0035168	CG13889	cep290	S	CEP290	CT87
	110339	FBgn0024329	CG7717	Mekk1	N	TTK	CT96
	105664	FBgn0000246	CG17604	c(3)G	N	SYCP1	CT8
	103370	FBgn0035813	CG8492	CG8492	N	SPACA3	CT54
	107576	FBgn0023076	CG7391	Clk	N	PASD1	CT63
	101865	FBgn0264562	CG43934	Hr4	N	NR6A1	CT150
	40530	FBgn0001226	CG4466	Hsp27	N	HSPB9	CT51
	BL-33963	FBgn0030268	CG1453	Klp10A	N	KIF2C	CT139
	104114	FBgn0263232	CG32135	Nxf3	N	NXF2	CT39
	103715	FBgn0003321	CG1664	sbr	N	NXF2	CT39
		MBTS GENES
	102368	FBgn0003655	CG3429	swa	S
	35978	FBgn0003527	CG8592	stil	S
	102790	FBgn0035431	CG14968	CG14968	S
	109921	FBgn0010097	CG17566	gammaTub37C	S
	108335	FBgn0001120	CG5272	gnu	S
	108900	FBgn0002962	CG5637	nos	S
	102348	FBgn0029752	CG3315	TrxT	S
	100548	FBgn0029754	CG15930	CG15930	S
	100425	FBgn0259140	CG42255	CG42255	S
	105924	FBgn0011761	CG4193	dhd	S
	100313	FBgn0014342	CG10390	mia	S
	17580	FBgn0039622	CG1442	eIF4E-6	S
	34055	FBgn0052088	CG32088	sunn	S
	103031	FBgn0051997	CG31997	CG31997	E
	101590	FBgn0260874	CG42584	Ir76a	E
	101484	FBgn0034075	CG8421	Asph	N
	106999	FBgn0000146	CG6137	aub	N
	32058	FBgn0031255	CG13691	BBS8	N
	108334	FBgn0004581	CG30170	bgcn	N
	109357	FBgn0040487	CG12487	BobA	N
	21327	FBgn0261053	CG42601	Cad86C	N
	17991	FBgn0036369	CG10089	CG10089	N
	43171	FBgn0038431	CG10405	CG10405	N
	27322	FBgn0032520	CG10859	CG10859	N
	107379	FBgn0033174	CG11125	CG11125	N
	104953	FBgn0030551	CG11674	CG11674	N
	109656	FBgn0030721	CG12698	CG12698	N
	101826	FBgn0037078	CG12971	CG12971	N
	110082	FBgn0034966	CG13563	CG13563	N
	102036	FBgn0031254	CG13692	CG13692	N
	105875	FBgn0033374	CG13741	CG13741	N
	31869	FBgn0031844	CG13771	CG13771	N
	28475	FBgn0031677	CG14036	CG14036	N
	52211	FBgn0036331	CG14117	CG14117	N
	100695	FBgn0033274	CG14757	CG14757	N
	BL-28630	FBgn0014931	CG2678	CG2678	N
	101823	FBgn0050380	CG30380	CG30380	N
	28351	FBgn0051205	CG31205	CG31205	N
	21725	FBgn0051373	CG31373	CG31373	N
	105860	FBgn0051601	CG31601	CG31601	N
	109512	FBgn0023525	CG3191	CG3191	N
	102851	FBgn0052006	CG32006	CG32006	N
	104619	FBgn0052313	CG32313	CG32313	N
	100945	FBgn0052436	CG32436	CG32436	N
	103514	FBgn0052440	CG32440	CG32440	N
	22976	FBgn0052483	CG32483	CG32483	N
	103216	FBgn0052625	CG32625	CG32625	N
	107701	FBgn0053978	CG33978	CG33978	N
	46850	FBgn0036622	CG4753	CG4753	N
	108266	FBgn0039564	CG5527	CG5527	N
	102806	FBgn0038290	CG6912	CG6912	N
	22531	FBgn0038575	CG7208	CG7208	N
	45430	FBgn0033373	CG8080	CG8080	N
	106360	FBgn0037721	CG9427	CG9427	N
	29328	FBgn0038191	CG9925	CG9925	N
	101702	FBgn0031451	CG9961	CG9961	N
	104445	FBgn0035398	CG1869	Cht7	N
	101813	FBgn0038612	CG7676	cona	N
	105051	FBgn0052582	CR32582	CR32582	N
	14814	FBgn0030607	CG5560	dob	N
	BL-28009	FBgn0000658	CG10917	fj	N
	BL-31539	FBgn0004652	CG14307	fru	N
	110056	FBgn0000928	CG2706	fs(1)Yb	N
	106257	FBgn0023441	CG8205	fus	N
	107100	FBgn0040323	CG6895	GNBP1	N
	106591	FBgn0040321	CG5008	GNBP3	N
	104239	FBgn0029977	CG15329	hdm	N
	109714	FBgn0030994	CG14193	HP1D3csd	N
	BL-35230	FBgn0034098	CG15707	krimp	N
	31137	FBgn0025578	CG16914	Lcp9	N
	3247	FBgn0262598	CG7795	mtsh	N
	105591	FBgn0052580	CG32580	Muc14A	N
	102319	FBgn0034797	CG12781	nahoda	N
	41931	FBgn0040296	CG3396	Ocho	N
	24068	FBgn0031829	CG9595	Osm6	N
	22235	FBgn0004872	CG6122	piwi	N
	110082	FBgn0034965	CG13568	ppk29	N
	46919	FBgn0003250	CG9668	Rh4	N
	106521	FBgn0026176	CG8881	SkpB	N
	46464	FBgn0283440	CG46282	solo	N
	100190	FBgn0051755	CG31755	SoYb	N
	103264	FBgn0033921	CG8589	tej	N
	24108	FBgn0037751	CG8484	topi	N
	19801	FBgn0039251	CG17462	Trf4-2	N
	100335	FBgn0037225	CG14643	TwdlG	N
	33564	FBgn0283545	CG2709	vilya	N
	23936	FBgn0039896	CG1629	yellow-h	N
	33277	FBgn0024177	CG10125	zpg	N
	30533	FBgn0031232	CG11617	CG11617	Lethal
	35460	FBgn0034850	CG9875	CG9875	Lethal
	31216	FBgn0010317	CG10308	CycJ	Lethal
	37146	FBgn0010482	CG9432	l(2)01289	Lethal
	103955	FBgn0011653	CG15002	mas	Lethal
	14377	FBgn0261987	CG7660	Pxt	Lethal
	27793	FBgn0038277	CG7014	RpS5b	Lethal
	Not available	FBgn0038311	CG14864	CG14864	-
	Not available	FBgn0038051	CG17207	CG17207	-
	Not available	FBgn0052437	CG32437	CG32437	-
	Not available	FBgn0263256	CG43394	CG43394	-
	Not available	FBgn0003961	CG7171	Uro	-
		MBT and BRAT UP-REGULATED GENES
	110364	FBgn0030067	CG10648	Rbm13	S
	103234	FBgn0052694	CG32694	CG32694	S
	101930	FBgn0014019	CG5279	Rh5	S
	22502	FBgn0045035	CG6535	tefu	S
	100632	FBgn0063494	CG17530	GstE6	S
	109772	FBgn0040849	CG33492	Ir41a	S
	101628	FBgn0030985	CG15883	Obp18a	S
	104483	FBgn0003248	CG16740	Rh2	S
	101365	FBgn0264574	CG43946	Glut1	E
	47972	FBgn0000052	CG9127	ade2	N
	50970	FBgn0000055	CG3481	Adh	N
	50741	FBgn0024912	CG1303	agt	N
	107098	FBgn0015576	CG1121	alpha-Est8	N
	104639	FBgn0040524	CG11052	CG11052	N
	102280	FBgn0036830	CG14077	CG14077	N
	103660	FBgn0040602	CG14545	CG14545	N
	38795	FBgn0037320	CG14668	CG14668	N
	100232	FBgn0037853	CG14696	CG14696	N
	47085	FBgn0032452	CG15484	CG15484	N
	108916	FBgn0039002	CG17625	CG17625	N
	105558	FBgn0051693	CG31693	CG31693	N
	26275	FBgn0031589	CG3714	CG3714	N
	48184	FBgn0030432	CG4404	CG4404	N
	21858	FBgn0031895	CG4497	CG4497	N
	107442	FBgn0037915	CG6790	CG6790	N
	104345	FBgn0029733	CG6927	CG6927	N
	24724	FBgn0035868	CG7194	CG7194	N
	105256	FBgn0036689	CG7730	CG7730	N
	100440	FBgn0031432	CG9964	Cyp309a1	N
	110289	FBgn0037141	CG7143	DNApol-eta	N
	7157	FBgn0000560	CG7383	eg	N
	107822	FBgn0004919	CG2679	gol	N
	23521	FBgn0031561	CG16712	IM33	N
	51276	FBgn0013469	CG12296	klu	N
	105555	FBgn0034540	CG11136	Lrt	N
	105892	FBgn0037085	CG7204	Neu2	N
	106196	FBgn0031091	CG9576	Phf7	N
	107243	FBgn0035770	CG8588	pst	N
	105463	FBgn0022981	CG1058	rpk	N
	13263	FBgn0033113	CG9455	Spn42Dc	N
	32225	FBgn0039124	CG13597	tbrd-1	N
	101154	FBgn0003733	CG1389	tor	N
	109437	FBgn0003984	CG10491	vn	N
	105372	FBgn0038466	CG8907	CG8907	Lethal
	8269	FBgn0003997	CG5123	hid	Lethal
	108391	FBgn0031980	CG7424	RpL36A	Lethal
	106323	FBgn0261593	CG14206	RpS10b	Lethal
	-	FBgn0038837	CG3822	CG3822	-
		MEIOTIC RECOMBINATION GENES				Sub-group
	103483	FBgn0040075	CG9750	rept	S	TIP60 complex
	108598	FBgn0017577	CG4082	Mcm5	S	Meiosis Group 2
	18399	FBgn0016036	CG14827	mei-P22	S	mei-W68
	30476	FBgn0020270	CG16928	mre11	S	MRN Complex
	Hsu et atl., 2007	FBgn0037874	CG4800	Tctp	S	TCTP
	7787	FBgn0020306	CG9696	dom	S	TIP60 complex
	52487	FBgn0053554	CG33554	Nipped-A	S	TIP60 complex
	105408	FBgn0040078	CG4003	pont	S	TIP60 complex
	110617	FBgn0026080	CG6121	Tip60	S	TIP60 complex
	103394	FBgn0034728	CG6339	rad50	S	MRN Complex
	12622	FBgn0028434	CG10215	Ercc1	S	Meiosis Group 3
	109779	FBgn0038767	CG4413	trem	S	mei-W68
	110076	FBgn0261278	CG17161	grp	N	ATM, ATR
	110342	FBgn0019686	CG10895	lok	N	ATM, ATR
	103624	FBgn0004367	CG4252	mei-41	N	ATM, ATR
	46012	FBgn0002901	CG7347	mus304	N	ATM, ATR
	47606	FBgn0002905	CG6019	mus308	N	DNA repair
	107807	FBgn0025807	CG3945	Rad9	N	DNA repair
	39957	FBgn0050169	CG30169	Brca2	N	Meiosis Group 1
	15880	FBgn0026417	CG2525	Hus1-like	N	Meiosis Group 1
	28072	FBgn0002899	CG7972	mus301	N	Meiosis Group 1
	104323	FBgn0002989	CG3736	okr	N	Meiosis Group 1
	14021	FBgn0003479	CG7948	spn-A	N	Meiosis Group 1
	30491	FBgn0003480	CG3325	spn-B	N	Meiosis Group 1
	109459	FBgn0003482	CG31069	spn-D	N	Meiosis Group 1
	49790	FBgn0028581	CG33935	mei-217	N	Meiosis Group 2
	36064	FBgn0002709	CG8923	mei-218	N	Meiosis Group 2
	21314	FBgn0003227	CG31293	rec	N	Meiosis Group 2
	12670	FBgn0002707	CG3697	mei-9	N	Meiosis Group 3
	28932	FBgn0002909	CG8601	mus312	N	Meiosis Group 3
	110366	FBgn0261530	CG6754	nbs	N	MRN Complex
	12616	FBgn0031873	CG9207	Gas41	N	TIP60 complex
	110618	FBgn0027378	CG6363	MRG15	N	TIP60 complex
		OTHERS				Sub-group
	105101	FBgn0032956	CG1512	Cul2	S	Germ cell development
	105658	FBgn0024352	CG2720	Hop	S	piRNA pathway
	102173	FBgn0035823	CG8277	eIF4E-5	S	Related to eIF4E-6 (MBTTS)
	100246	FBgn0052475	CG32475	mthl8	S	Related to mthl14 (UP in MBT)
	33730	FBgn0086908	CG12196	egg	S	Oogenesis
	108922	FBgn0040283	CG6057	SMC1	S	Meiosis
	21536	FBgn0011206	CG4760	bol	E	Meiosis
	100388	FBgn0001174	CG7428	halo	E
	31431	FBgn0002878	CG11156	mus101	N	DNA repair
	33631	FBgn0000158	CG10422	bam	N	Germ cell development
	105890	FBgn0003009	CG3134	ord	N	Meiosis
	101501	FBgn0015615	CG9802	SMC3	N	Meiosis
	104147	FBgn0002673	CG4965	twe	N	Meiosis
	47431	FBgn0003023	CG12743	otu	N	Oogenesis
	12663	FBgn0003028	CG6824	ovo	N	Oogenesis
	40480	FBgn0036826	CG3893	arx	N	piRNA pathway
	100835	FBgn0260932	CG13190	cuff	N	piRNA pathway
	24137	FBgn0086251	CG9252	del	N	piRNA pathway
	101620	FBgn0004400	CG10683	rhi	N	piRNA pathway
	28998	FBgn0027529	CG8920	tapas	N	piRNA pathway
	16206	FBgn0041164	CG11513	armi	N	piRNA pathway, nuage
	18150	FBgn0037205	CG11133	BoYb	N	piRNA pathway, nuage
	34291	FBgn0015925	CG3730	csul	N	piRNA pathway, nuage
	13761	FBgn0033273	CG2183	Gasz	N	piRNA pathway, nuage
	103913	FBgn0003483	CG3158	spn-E	N	piRNA pathway, nuage
	101017	FBgn0267347	CG4711	squ	N	piRNA pathway, nuage
	32434	FBgn0283442	CG46283	vas	N	piRNA pathway, nuage
	40670	FBgn0003978	CG10728	vls	N	piRNA pathway, nuage
	107546	FBgn0003015	CG10901	osk	N	Pole plasm
	106902	FBgn0028525	CG4249	c(2)M	N	Related to cona (MBTTS)
	31500	FBgn0000826	CG11420	png	N	Related to gnu (MBTTS)
	107483	FBgn0031957	CG14534	TwdlE	N	Related to TwdlG (MBTTS)
	103442	FBgn0039439	CG6460	TwdlK	N	Related to TwdlG (MBTTS)
	104705	FBgn0004372	CG2075	aly	N	Spermatogenesis
	110086	FBgn0019828	CG1980	dj	N	Spermatogenesis
	104310	FBgn0037463	CG1984	djl	N	Spermatogenesis
	101570	FBgn0038225	CG8489	soti	N	Spermatogenesis
	BL-29544	FBgn0033748	CG8821	vis	N	Spermatogenesis
	104141	FBgn0000562	CG4051	egl	N	Sponge body
	BL-25843	FBgn0004882	CG10868	orb	N	Sponge body
	100173	FBgn0052476	CG32476	mthl14	N	UP-regulated in MBT
	28132	FBgn0002736	CG9401	mago	Lethal	Oogenesis
