# Supplementary material for: An in vivo genetic screen in Drosophila identifies the orthologue of human cancer/testis gene SPO11 among a network of targets to inhibit lethal(3)malignant brain tumour growth
Source: Open Biol. 2017 Aug 30;7(8):170156. doi: 10.1098/rsob.170156 (PMC5577452; doi:10.1098/rsob.170156)
Supplement: Table S2. Results from the high-content screen. [file rsob170156supp3.xlsx]

## Sheet: Total screened RNAi lines
Count	4090			brains phenotype 1st round					brains phenotype 2nd round
VDRC line	FlyBase ID	CG name	Symbol	< WT size	WT size	Tumour size	> Tumour size	Comment	< WT size	WT size	Tumour size	> Tumour size	Comment
836	FBgn0034717	CG5819	CG5819	0	4	0	0		3	1	0	0
845	FBgn0051867	CG31867	CG31867	0	0	4	0
862	FBgn0003716	CG14026	tkv	0	0	0	0	lethal
865	FBgn0024179	CG10776	wit	0	0	4	0
899	FBgn0013272	CG5820	Gp150	0	0	0	0	lethal
904	FBgn0003255	CG8930	rk	0	0	4	0
914	FBgn0032484	CG9431	kek4	0	0	4	0
928	FBgn0036494	CG7250	Toll-6	0	0	4	0
938	FBgn0000547	CG12676	ed	0	0	4	0
939	FBgn0000636	CG5803	Fas3	1	2	1	0		0	2	2	0
953	FBgn0037908	CG5308	dpr5	0	0	4	0
977	FBgn0032006	CG8222	Pvr	0	0	4	0
979	FBgn0262509	CG43079	nrm	0	1	3	0
1012	FBgn0004368	CG6899	Ptp4E	0	1.33333	2.66667	0
1021	FBgn0004598	CG18734	Fur2	0	0	0	0	lethal
1031	FBgn0259896	CG8942	NimC1	0	0	4	0
1043	FBgn0011204	CG12086	cue	1	0	0	0	small larvae
1059	FBgn0038638	CG7702	CG7702	0	0	4	0
1066	FBgn0037553	CG18249	CG18249	0	0	4	0
1089	FBgn0022800	CG10244	Cad96Ca	0	2.43478	1.56522	0
1092	FBgn0015609	CG7100	CadN	0	0	4	0
1096	FBgn0030466	CG15744	CG15744	0	0	4	0
1100	FBgn0265296	CG42256	Dscam2	0	0	4	0
1101	FBgn0004370	CG1817	Ptp10D	0	0	4	0
1106	FBgn0039528	CG5634	dsd	0	0	4	0
1128	FBgn0051431	CG31431	CG31431	0	3	1	0		4	0	0	0
1141	FBgn0039085	CG10170	CG10170	0	0	4	0
1161	FBgn0028475	CG10221	Hrd3	0	0	4	0
1166	FBgn0039131	CG12268	CG12268	0	0	4	0
1172	FBgn0039156	CG6178	CG6178	0	0	4	0
1181	FBgn0039188	CG17785	Golgin84	0	0	4	0
1186	FBgn0039192	CG17784	CG17784	0	4	0	0		0	1.6	2.4	0
1194	FBgn0000039	CG6844	nAChRalpha2	0	0	4	0
1204	FBgn0039207	CG5789	CG5789	0	4	0	0		4	0	0	0
1215	FBgn0003719	CG6868	tld	0	1	3	0
1246	FBgn0039419	CG12290	CG12290	0	0	4	0
1252	FBgn0051072	CG31072	Lerp	0	0	4	0
1258	FBgn0004842	CG5811	RYa-R	0	0	4	0
1274	FBgn0051068	CG31068	CG31068	0	2	2	0
1278	FBgn0015737	CG3373	Hmu	0	0	4	0
1283	FBgn0016061	CG31062	side	0	4	0	0		0	0	4	0
1309	FBgn0039536	CG18437	unc80	0	0	4	0
1312	FBgn0046258	CG12880	CG12880	1	3	0	0		0	0.888889	3.11111	0
1316	FBgn0027579	CG5508	mino	1	0	0	0	lethal
1322	FBgn0039582	CG1867	Or98b	0	0	4	0
1333	FBgn0039620	CG1443	wat	0	0	4	0
1341	FBgn0039674	CG1907	CG1907	0	0	4	0
1353	FBgn0039681	CG7582	CG7582	0	0	4	0
1356	FBgn0039686	CG15506	CG15506	0	3	1	0		0.5	2.5	1	0
1362	FBgn0039714	CG7816	Zip99C	0	4	0	0		0	3.33333	0.666667	0
1366	FBgn0003861	CG7875	trp	0	0	4	0
1372	FBgn0004622	CG7887	TkR99D	0	0	4	0
1385	FBgn0039747	CG9753	AdoR	1	0	0	0	lethal
1397	FBgn0039755	CG15531	CG15531	0	0	4	0
1429	FBgn0040212	CG4625	Dhap-at	0	0	4	0
1456	FBgn0032172	CG5850	CG5850	0	1	3	0
1459	FBgn0032358	CG4851	Ppt2	0	0	4	0
1461	FBgn0026392	CG16960	Or33a	0	0	4	0
1463	FBgn0032465	CG12404	CG12404	0	0	0	0	lethal
1466	FBgn0040972	CG16978	CG16978	0	2	2	0
1487	FBgn0039970	CG17508	CG17508	4	0	0	0
1498	FBgn0033395	CG1944	Cyp4p2	0	0	4	0
1530	FBgn0026721	CG6953	fat-spondin	0	2	2	0
1617	FBgn0038427	CG12753	ema	0	0	4	0
1630	FBgn0038912	CG6656	CG6656	0	0	4	0
1665	FBgn0024836	CG11895	stan	0	0	4	0
1683	FBgn0033599	CG13223	CG13223	0	0	4	0
1688	FBgn0033958	CG12858	CG12858	0	0	4	0
1691	FBgn0034057	CG8314	CG8314	0	0	4	0
1698	FBgn0034156	CG5348	CG5348	0	0	4	0
1703	FBgn0041239	CG30396	Gr58a	0	0	4	0
1717	FBgn0050177	CG30177	CG30177	0	1	3	0
1753	FBgn0039296	CG10420	CG10420	0	0	4	0
1783	FBgn0038880	CG10823	SIFaR	0	0	4	0
1784	FBgn0027575	CG6706	GABA-B-R2	0	0	4	0
1793	FBgn0019985	CG11144	mGluR	0	0	4	0
1827	FBgn0023169	CG3051	AMPKalpha	0	0	4	0
1851	FBgn0010401	CG3250	Os-C	0	0	4	0
2464	FBgn0039776	CG31022	PH4alphaEFB	0	0	4	0
2472	FBgn0031209	CG2657	Ir21a	0	0	4	0
2487	FBgn0031239	CG17075	CG17075	0	0	4	0
2544	FBgn0031392	CG7263	AIF	3	1	0	0
2548	FBgn0051668	CG31668	CG31668	0	0	4	0
2558	FBgn0038859	CG17284	Obp93a	0	0	4	0
2566	FBgn0264979	CG4267	CG4267	0	0	4	0
2581	FBgn0041337	CG18559	Cyp309a2	0	1	3	0
2602	FBgn0031471	CG3117	CG3117	0	4	0	0		0	3.33333	0.666667	0
2608	FBgn0031491	CG17223	alpha4GT1	0	0	4	0
2612	FBgn0031495	CG17257	GABPI	0	0	4	0
2614	FBgn0243513	CG17262	cnir	0	0	4	0
2626	FBgn0051777	CG31777	CG31777	0	0	4	0
2633	FBgn0031733	CG14006	CG14006	0	0	4	0
2637	FBgn0031749	CG14000	CG14000	0	0	4	0
2642	FBgn0031756	CG13992	CG13992	0	0	4	0
2656	FBgn0004885	CG6863	tok	4	0	0	0
2657	FBgn0051103	CG31103	CG31103	0	0	4	0
2660	FBgn0015777	CG9261	nrv2	0	0	4	0
2673	FBgn0039429	CG14238	CG14238	3	0	1	0
2677	FBgn0039443	CG14242	TwdlS	0	0	4	0
2685	FBgn0031356	CG17660	CG17660	0	0	4	0
2693	FBgn0264776	CG14872	CG44014	0	1	3	0
2713	FBgn0050156	CG30156	CG30156	0	1	0	0	lethal
2722	FBgn0050401	CG30401	CG30401	0	0	4	0
2733	FBgn0039734	CG7908	Tace	0	0	4	0
2734	FBgn0031881	CG3476	MME1	0	0	4	0
2769	FBgn0035131	CG17084	mthl9	0	0	4	0
2777	FBgn0032217	CG4972	CG4972	0	0	4	0
2785	FBgn0267488	CG7586	Mcr	0	0	4	0
2789	FBgn0261822	CG31605	Bsg	0	0	4	0
2800	FBgn0031995	CG8475	CG8475	0	0	4	0
2819	FBgn0032065	CG12438	CG12438	0	2	2	0
2830	FBgn0032079	CG31886	CG31886	0	1	3	0
2834	FBgn0032082	CG18088	CG18088	0	0	4	0
2845	FBgn0032090	CG9582	CG9582	0	0	4	0
2863	FBgn0032338	CG16854	CG16854	0	0	4	0
2878	FBgn0032506	CG9395	CG9395	0	0	4	0
2879	FBgn0032524	CG9267	CG9267	0	0	4	0
2890	FBgn0000153	CG7811	b	0	0	4	0
2892	FBgn0043791	CG8147	phu	0	2	2	0
2895	FBgn0004784	CG6518	inaC	0	0	4	0
2902	FBgn0010379	CG4006	Akt1	0	0	0	0	lethal
2910	FBgn0000140	CG6875	asp	0	0	2	2
2911	FBgn0000140	CG6875	asp	0	0	4	0
2929	FBgn0004878	CG2102	cas	0	3	1	0		0	4	0	0
2931	FBgn0015919	CG10605	caup	0	0	4	0
2944	FBgn0040370	CG13375	CG13375	0	0	4	0
2947	FBgn0262656	CG10798	Myc	0	0	0	0	lethal
2948	FBgn0262656	CG10798	Myc	0	0	0	0	lethal
2955	FBgn0005632	CG1945	faf	0	0	4	0
2961	FBgn0014179	CG12245	gcm	0	0	4	0
2983	FBgn0001612	CG10988	Grip91	0	4	0	0		0	2.82353	1.17647	0
2988	FBgn0011638	CG10922	La	0	2	2	0
2998	FBgn0002775	CG8631	msl-3	0	2	2	0
3002	FBgn0011817	CG7892	nmo	0	0	4	0
3010	FBgn0003016	CG3479	osp	0	0	4	0
3014	FBgn0085432	CG34403	pan	0	0	4	0
3016	FBgn0003071	CG4001	Pfk	0	1	0	0	lethal
3024	FBgn0261549	CG42667	rdgA	0	1	3	0
3046	FBgn0023095	CG11282	caps	0	0	4	0
3060	FBgn0040388	CG32796	boi	0	0	4	0
3075	FBgn0267728	CG8964	otk2	0	0	4	0
3109	FBgn0036454	CG17839	CG17839	0	4	0	0		0	1.33333	2.66667	0
3111	FBgn0028369	CG3653	kirre	0	0	4	0
3120	FBgn0028939	CG18146	NimC2	0	0	4	0
3122	FBgn0001137	CG17610	grk	0	0	4	0
3128	FBgn0264339	CG34372	CG43795	0	0	4	0
3135	FBgn0004406	CG8987	tam	0	2	2	0
3141	FBgn0261563	CG42677	wb	0	0	4	0
3146	FBgn0031044	CG14211	MKP-4	0	0	4	0
3149	FBgn0040466	CG9771	Dlip2	0	0	4	0
3162	FBgn0036985	CG5847	zye	0	0	4	0
3166	FBgn0029980	CG10778	CG10778	0	0	4	0
3170	FBgn0013987	CG3086	MAPk-Ak2	0	1	3	0
3175	FBgn0040493	CG7340	grsm	0	0	4	0
3179	FBgn0050419	CG30419	CG30419	0	0	4	0
3202	FBgn0031629	CG3244	Clect27	0	0	4	0
3205	FBgn0034429	CG18607	CG18607	0	0	4	0
3222	FBgn0263120	CG8732	Acsl	0	1	3	0
3235	FBgn0035871	CG7188	BI-1	0	0	4	0
3260	FBgn0038052	CG5538	CG5538	0	0	4	0
3262	FBgn0086519	CG9070	Cpr47Eg	0	0	4	0
3265	FBgn0033279	CG2291	CG2291	0	0	4	0
3290	FBgn0029821	CG4020	CG4020	0	0	4	0
3292	FBgn0259242	CG42340	CG42340	0	0	4	0
3306	FBgn0002917	CG1517	na	4	0	0	0
3308	FBgn0005626	CG10118	ple	0	0	0	0	lethal
3313	FBgn0033980	CG10245	Cyp6a20	0	0	4	0
3326	FBgn0036289	CG10657	CG10657	0	0	4	0
3343	FBgn0015011	CG8956	Ahcy89E	0	0	4	0
3347	FBgn0020497	CG13387	emb	0	0	0	0	lethal
3349	FBgn0003965	CG2155	v	0	0	4	0
3359	FBgn0036659	CG9701	CG9701	0	0	4	0
3367	FBgn0051858	CG31858	t-cup	0	0	4	0
3368	FBgn0032472	CG9928	CG9928	0	0	4	0
3373	FBgn0035287	CG13937	CG13937	0	0	4	0
3390	FBgn0037960	CG6965	mthl5	0	0	4	0
3395	FBgn0039818	CG11318	CG11318	0	1	3	0
3399	FBgn0266429	CG2872	AstA-R1	0	0	4	0
3408	FBgn0039125	CG5857	Ndc1	4	0	0	0
3420	FBgn0039293	CG11851	CG11851	0	1	3	0
3422	FBgn0027865	CG6120	Tsp96F	0	0	4	0
3424	FBgn0031998	CG8451	SLC5A11	0	1	3	0
3428	FBgn0032084	CG13101	CG13101	0	1	3	0
3449	FBgn0031360	CG31937	CG31937	0	0	4	0
3470	FBgn0050394	CG30394	CG30394	0	0	4	0
3471	FBgn0042180	CG18870	CG18870	0	0	4	0
3479	FBgn0029147	CG6698	NtR	0	4	0	0		0	3.11111	0.888889	0
3509	FBgn0050272	CG30272	MFS1	0	0	4	0
3530	FBgn0041235	CG30186	Gr59c	0	0	4	0
3585	FBgn0034907	CG5539	CG5539	0	0	4	0
3594	FBgn0025335	CG4585	CG4585	0	0	4	0
3596	FBgn0034938	CG3803	CG3803	0	4	0	0		0	3.2	0.8	0
3604	FBgn0034959	CG11388	CG11388	0	0	4	0
3611	FBgn0264299	CG13569	CG43777	0	1	3	0
3621	FBgn0034999	CG3394	CG3394	0	0	4	0
3631	FBgn0259210	CG42310	prom	0	0	4	0
3664	FBgn0259111	CG42253	Ndae1	0	3	1	0		0	0	4	0
3666	FBgn0267326	CG7075	Ntl	0	0	4	0
3676	FBgn0260479	CG31904	CG31904	0	0	4	0
3691	FBgn0032752	CG10702	CG10702	0	4	0	0		0	4	0	0
3702	FBgn0265140	CG7649	Meltrin	0	1	3	0
3707	FBgn0035833	CG7565	CG7565	0	0	4	0
3720	FBgn0000463	CG3619	Dl	0	0	4	0
3749	FBgn0261574	CG7749	kug	0	0	4	0
3761	FBgn0024289	CG1982	Sodh-1	0	0	1	3
3801	FBgn0034535	CG11110	CG11110	0	0	4	0
3810	FBgn0033607	CG9062	CG9062	0	0	4	0
3837	FBgn0020371	CG15257	Tim17b2	0	0	4	0
3839	FBgn0028863	CG4587	CG4587	0	0	4	0
3846	FBgn0028520	CG4891	CG4891	0	0	4	0
3859	FBgn0011708	CG4214	Syx5	0	0	0	0	lethal
3861	FBgn0032603	CG17928	CG17928	0	0	4	0
3882	FBgn0032689	CG10413	CG10413	0	0	0	4
3912	FBgn0032805	CG10337	CG10337	0	0	4	0
3917	FBgn0032809	CG13078	CG13078	0	0	4	0
3920	FBgn0005672	CG10334	spi	0	4	0	0		1.6	2.4	0	0
3951	FBgn0032971	CG6691	ttm3	0	0	4	0
3960	FBgn0259683	CG42352	Ir40a	0	0	4	0
3962	FBgn0033032	CG1298	kune	0	0	0	0	lethal
3975	FBgn0265048	CG31150	cv-d	0	0	4	0
3976	FBgn0267363	CG17923	JYalpha	0	0	4	0
3983	FBgn0033088	CG3271	PGAP3	0	0	4	0
3986	FBgn0033096	CG9428	Zip42C.1	0	1	3	0
3990	FBgn0265003	CG3287	koi	0	0	4	0
3994	FBgn0033178	CG11127	CG11127	0	0	4	0
4039	FBgn0033476	CG18445	oys	0	4	0	0		0	0	4	0
4042	FBgn0033481	CG12920	CG12920	0	1	3	0
4043	FBgn0033502	CG12910	CG12910	0	1	3	0
4046	FBgn0261862	CG12891	whd	0	0	4	0
4062	FBgn0085434	CG34405	NaCP60E	0	1	3	0
4070	FBgn0035094	CG9380	CG9380	0	0	4	0
4092	FBgn0035265	CG18173	CG18173	0	0	4	0
4093	FBgn0035267	CG13921	CG13921	0	1	3	0
4098	FBgn0035285	CG12025	CG12025	0	0	4	0
4100	FBgn0035290	CG1887	dsb	0	0	0	0	lethal
4103	FBgn0035321	CG1275	CG1275	0	0	4	0
4123	FBgn0035428	CG14960	CG14960	0	4	0	0		0	0.666667	3.33333	0
4125	FBgn0035435	CG12077	PIG-C	0	0	4	0
4138	FBgn0004198	CG11387	ct	0	0	4	0
4141	FBgn0050355	CG30355	CG30355	0	0	4	0
4152	FBgn0033347	CG8248	CG8248	0	0	4	0
4163	FBgn0033391	CG8026	CG8026	0	0	4	0
4166	FBgn0050343	CG30343	CG30343	0	0	4	0
4190	FBgn0052983	CG32983	CG32983	0	0	4	0
4278	FBgn0000054	CG15845	Adf1	0	0	4	0
4301	FBgn0243514	CG6124	eater	0	0	4	0
4306	FBgn0038975	CG7050	Nrx-1	0	2	2	0
4341	FBgn0039081	CG4370	Irk2	0	0	4	0
4349	FBgn0039238	CG7016	CG7016	0	0	4	0
4380	FBgn0023178	CG6496	Pdf	0	0	4	0
4391	FBgn0039465	CG6323	Tsp97E	0	0	4	0
4394	FBgn0041224	CG33083	Gr97a	0	0	4	0
4398	FBgn0046885	CG31061	Gr98d	0	0	4	0
4407	FBgn0263025	CG43320	CG43320	0	0	4	0
4410	FBgn0039552	CG12426	CG12426	4	0	0	0
4419	FBgn0039634	CG11874	alpha-Man-Ib	0	0	4	0
4427	FBgn0039641	CG14511	CG14511	0	0	4	0
4439	FBgn0062442	CG1458	Cisd2	0	0	4	0
4474	FBgn0263006	CG3725	SERCA	0	0	0	0	lethal
4478	FBgn0035138	CG13884	CG13884	4	0	0	0
4496	FBgn0035522	CG1273	CG1273	0	0	4	0
4542	FBgn0000061	CG3935	al	0	4	0	0		0	0	4	0
4588	FBgn0016047	CG13207	nompA	0	0	4	0
4589	FBgn0011556	CG12387	zetaTry	0	0	4	0
4598	FBgn0033645	CG13196	CG13196	0	0	4	0
4623	FBgn0050047	CG30047	CG30047	0	0	4	0
4634	FBgn0050048	CG30048	CG30048	0	1	3	0
4650	FBgn0033760	CG8785	CG8785	0	0	4	0
4654	FBgn0033762	CG8632	ZnT49B	0	3	1	0		0	4	0	0
4658	FBgn0026619	CG8766	Taz	0	2	2	0
4659	FBgn0020930	CG8657	Dgkepsilon	0	0	4	0
4664	FBgn0033775	CG17577	Cyp9h1	0	0	4	0
4667	FBgn0033778	CG3790	CG3790	0	0	4	0
4671	FBgn0025692	CG3814	CG3814	0	0	4	0
4681	FBgn0033808	CG4627	CG4627	0	1	3	0
4704	FBgn0034456	CG15121	Ir56b	0	0	4	0
4715	FBgn0034479	CG8654	CG8654	0	1	3	0
4722	FBgn0034494	CG10444	CG10444	0	2	2	0
4743	FBgn0011259	CG18405	Sema-1a	0	1	3	0
4761	FBgn0015399	CG12283	kek1	0	0	4	0
4765	FBgn0032235	CG5096	CG5096	0	1	3	0
4771	FBgn0025936	CG1511	Eph	0	0	4	0
4797	FBgn0053202	CG33202	dpr11	0	0	4	0
4806	FBgn0028482	CG16857	bdl	0	0	4	0
4818	FBgn0000119	CG5912	arr	0	0	0	0	lethal
4824	FBgn0038098	CG7381	CG7381	0	0	4	0
4833	FBgn0027594	CG2086	drpr	0	0	4	0
4848	FBgn0026388	CG33478	Or46a	0	0	4	0
4856	FBgn0260964	CG33528	Vmat	0	1	3	0
4869	FBgn0027538	CG8536	beta4GalNAcTA	0	0	4	0
4871	FBgn0265974	CG10117	ttv	0	0	4	0
4875	FBgn0033943	CG12869	CG12869	0	0	4	0
4880	FBgn0033978	CG10242	Cyp6a23	0	0	4	0
4898	FBgn0034067	CG8399	CG8399	0	0	4	0
4902	FBgn0029175	CG8433	Ext2	0	0	4	0
4907	FBgn0034093	CG15706	CG15706	0	1	3	0
4913	FBgn0085428	CG34399	Nox	0	0	4	0
4917	FBgn0034143	CG8303	CG8303	0	0	4	0
4928	FBgn0034168	CG15614	CG15614	0	1	3	0
4931	FBgn0034175	CG9001	ste24b	0	0	4	0
4940	FBgn0034206	CG18469	CG18469	0	0	4	0
4947	FBgn0034214	CG6550	CG6550	0	1	3	0
4954	FBgn0034247	CG6484	CG6484	0	0	4	0
4964	FBgn0262513	CG9013	Vha16-4	0	0	4	0
4972	FBgn0050323	CG30323	CG30323	0	0	4	0
4994	FBgn0034382	CG18609	CG18609	0	0	4	0
4997	FBgn0034383	CG17821	CG17821	0	0	4	0
4998	FBgn0053147	CG33147	Hs3st-A	0	1	3	0
5002	FBgn0034392	CG15094	MFS15	0	0	4	0
5008	FBgn0034406	CG15106	Jheh3	1	2	1	0		0	0	4	0
5010	FBgn0050125	CG30125	Ir56a	0	0	4	0
5027	FBgn0035558	CG11357	CG11357	0	3	1	0		0	0	4	0
5036	FBgn0035622	CG10590	TM9SF3	0	1	3	0
5038	FBgn0260458	CG33717	PGRP-LD	0	0	4	0
5043	FBgn0052413	CG32413	CG32413	0	0	4	0
5045	FBgn0035647	CG10486	CG10486	2	1	1	0		0	2	2	0
5063	FBgn0041625	CG32401	Or65a	0	0	4	0
5067	FBgn0041624	CG32402	Or65b	0	0	4	0
5070	FBgn0020251	CG8339	sfl	0	0	4	0
5079	FBgn0029117	CG9943	Surf1	0	0	0	0	lethal
5090	FBgn0035767	CG8596	CG8596	0	0	4	0
5136	FBgn0035876	CG7081	Pex2	0	0	4	0
5142	FBgn0035909	CG6822	ergic53	0	0	4	0
5158	FBgn0264307	CG43113	orb2	0	0	4	0
5174	FBgn0035968	CG4484	Slc45-1	0	0	4	0
5199	FBgn0085385	CG34356	CG34356	0	0	0	0	lethal
5208	FBgn0036101	CG6449	NijA	0	0	4	0
5209	FBgn0052081	CG32081	CG32081	0	0	4	0
5219	FBgn0036159	CG7557	CG7557	0	0	4	0
5227	FBgn0036217	CG5906	CG5906	0	0	4	0
5229	FBgn0036240	CG6928	CG6928	0	0	4	0
5240	FBgn0036336	CG11268	ste14	0	0	4	0
5242	FBgn0010452	CG11280	trn	0	0	4	0
5246	FBgn0086916	CG11281	snky	0	0	4	0
5252	FBgn0036367	CG10116	CG10116	0	0	4	0
5261	FBgn0036414	CG5842	nan	0	0	4	0
5262	FBgn0259175	CG42280	ome	0	0	4	0
5271	FBgn0036485	CG6869	FucTA	0	1	3	0
5272	FBgn0036491	CG7259	Best4	0	0	4	0
5275	FBgn0259236	CG42334	comm3	0	2	2	0
5279	FBgn0263607	CG32155	l(3)72Dp	0	0	0	0	lethal
5293	FBgn0036656	CG13026	CG13026	0	0	4	0
5296	FBgn0027660	CG3897	blot	0	0	4	0
5310	FBgn0036747	CG6052	CG6052	0	0	4	0
5319	FBgn0052190	CG32190	NUCB1	0	0	4	0
5329	FBgn0001134	CG7446	Grd	0	0	4	0
5341	FBgn0036770	CG5485	Prestin	0	0	4	0
5361	FBgn0036858	CG14088	CG14088	0	0	4	0
5370	FBgn0036922	CG14182	CG14182	0	2	2	0
5390	FBgn0037000	CG5130	ZnT77C	0	0	4	0
5396	FBgn0037015	CG13253	cmpy	0	0	4	0
5413	FBgn0267849	CG5081	Syx7	0	0	0	0	lethal
5469	FBgn0003656	CG2212	sws	0	3	1	0		0	2.85714	1.14286	0
5492	FBgn0030037	CG12125	CG12125	0	0	4	0
5497	FBgn0030051	CG2056	spirit	4	0	0	0
5505	FBgn0265413	CG15366	CG44325	0	1	3	0
5528	FBgn0259170	CG42275	alpha-Man-Ia	0	0	4	0
5550	FBgn0030349	CG10353	CG10353	0	0	4	0
5554	FBgn0030403	CG1824	CG1824	0	0	4	0
5583	FBgn0086368	CG12311	tw	0	0	4	0
5586	FBgn0250874	CG2713	ttm50	0	0	4	0
5594	FBgn0030310	CG11709	PGRP-SA	0	0	4	0
5601	FBgn0010383	CG6816	Cyp18a1	0	0	4	0
5606	FBgn0086782	CG11937	amn	0	0	4	0
5611	FBgn0025835	CG17707	CG17707	0	0	4	0
5639	FBgn0033973	CG12855	HPS1	0	0	4	0
5647	FBgn0027932	CG13388	Akap200	0	0	4	0
5680	FBgn0026144	CG1435	CBP	0	0	4	0
5684	FBgn0028387	CG5229	chm	0	0	4	0
5690	FBgn0000588	CG14941	esc	0	0	4	0
5730	FBgn0014135	CG4608	bnl	0	0	4	0
5776	FBgn0037486	CG14605	CG14605	0	0	4	0
5783	FBgn0083963	CG34127	Nlg3	0	0	4	0
5804	FBgn0062412	CG7459	Ctr1B	0	0	4	0
5807	FBgn0037592	CG11737	CG11737	0	0	4	0
5811	FBgn0051454	CG31454	CG31454	0	0	4	0
5820	FBgn0037630	CG11775	Ir85a	0	0	4	0
5830	FBgn0037671	CG8444	VhaM8.9	0	0	4	0
5832	FBgn0037676	CG8861	CG8861	0	0	4	0
5838	FBgn0011740	CG18802	alpha-Man-IIa	0	1	3	0
5843	FBgn0053105	CG33105	p24-2	0	0	4	0
5864	FBgn0027610	CG8790	Dic1	0	0	4	0
5875	FBgn0038261	CG14856	CG14856	0	0	4	0
5879	FBgn0038291	CG3984	CG3984	0	0	4	0
5894	FBgn0038453	CG10326	CG10326	0	4	0	0		0	2	2	0
5909	FBgn0038569	CG7218	CG7218	0	2	2	0
5911	FBgn0038595	CG7142	CG7142	0	0	4	0
5934	FBgn0037743	CG8412	CG8412	0	0	4	0
5994	FBgn0037845	CG14694	CG14694	0	0	4	0
6016	FBgn0040256	CG6633	Ugt86Dd	0	0	4	0
6019	FBgn0040257	CG4739	Ugt86Dc	0	0	4	0
6027	FBgn0040252	CG4772	Ugt86Dh	0	0	4	0
6031	FBgn0037873	CG6666	SdhC	0	0	0	0	lethal
6036	FBgn0037885	CG17721	CG17721	0	0	4	0
6065	FBgn0037950	CG14723	HisCl1	0	3	1	0		0	0	0	0	?
6085	FBgn0038007	CG10093	Cyp313a3	0	1	3	0
6096	FBgn0038039	CG5196	CG5196	0	0	4	0
6098	FBgn0038053	CG18549	CG18549	0	0	0	0	lethal
6119	FBgn0052179	CG32179	Krn	0	0	4	0
6121	FBgn0032373	CG12602	Vha100-5	0	3	1	0		0	1	3	0
6125	FBgn0030747	CG4301	CG4301	0	0	4	0
6131	FBgn0264255	CG9907	para	0	0	1	0	no progeny
6134	FBgn0030759	CG13014	CG13014	0	1	3	0
6140	FBgn0030803	CG4880	CG4880	0	0	4	0
6160	FBgn0030859	CG12990	CG12990	0	0	4	0
6161	FBgn0030868	CG12986	CG12986	0	0	4	0
6162	FBgn0030872	CG6492	Ucp4A	0	0	4	0
6169	FBgn0004959	CG6578	phm	0	0	4	0
6170	FBgn0004959	CG6578	phm	0	0	4	0
6176	FBgn0030984	CG7440	tgy	0	0	4	0
6181	FBgn0030996	CG14194	CG14194	0	0	0	0	lethal
6184	FBgn0030998	CG14195	CG14195	0	2	2	0
6208	FBgn0011604	CG8625	Iswi	0	0	4	0
6221	FBgn0003145	CG6716	prd	0	0	4	0
6225	FBgn0003206	CG1167	Ras64B	0	2.85714	1.14286	0		0	0	0	0	?
6229	FBgn0016984	CG9985	sktl	0	0	0	0	lethal
6232	FBgn0003448	CG3956	sna	0	0	4	0
6236	FBgn0003720	CG1378	tll	0	1.33333	2.66667	0
6251	FBgn0032839	CG10659	CG10659	0	1	3	0
6252	FBgn0038768	CG4936	CG4936	0	2	2	0
6255	FBgn0032162	CG4592	CG4592	0	3	1	0		0	0	4	0
6261	FBgn0037024	CG4365	tzn	0	0	4	0
6266	FBgn0051510	CG31510	CG31510	0	0	4	0
6272	FBgn0028853	CG15263	CG15263	0	0	4	0
6273	FBgn0259986	CG33545	nab	0	0	4	0
6282	FBgn0039066	CG6755	EloA	0	0	4	0
6283	FBgn0000261	CG6871	Cat	0	1	3	0
6296	FBgn0000454	CG9285	Dip-B	0	0	4	0
6308	FBgn0000376	CG2714	crm	0	3	1	0		0	1	3	0
6315	FBgn0001139	CG8384	gro	0	0	4	0
6335	FBgn0052055	CG32055	CG32055	0	0	4	0
6343	FBgn0038467	CG3590	AdSL	0	3	1	0		0	2.8	1.2	0
6354	FBgn0028370	CG4192	kek3	0	0	4	0
6367	FBgn0004797	CG31991	mdy	0	0	4	0
6375	FBgn0032704	CG10373	Jwa	0	0	4	0
6384	FBgn0027070	CG17322	CG17322	0	0	4	0
6397	FBgn0026756	CG11012	Ugt37a1	0	0	4	0
6399	FBgn0032856	CG16798	CG16798	3	1	0	0
6400	FBgn0051683	CG31683	CG31683	0	0.666667	3.33333	0
6406	FBgn0032916	CG9257	CG9257	0	0	4	0
6430	FBgn0039650	CG11900	Mesh1	0	1	3	0
6459	FBgn0024194	CG11495	rasp	0.5	0	3.5	0
6465	FBgn0036566	CG5284	ClC-c	0	1	3	0
6478	FBgn0036773	CG13698	CG13698	0	0	4	0
6481	FBgn0052442	CG32442	CG32442	0	0	4	0
6484	FBgn0010051	CG1063	Itp-r83A	0	0	4	0
6487	FBgn0037387	CG1213	CG1213	0	0	4	0
6494	FBgn0034177	CG6796	AsnRS-m	0	1.14286	2.85714	0
6498	FBgn0030041	CG12116	CG12116	0	0	4	0
6512	FBgn0034502	CG13871	CG13871	0	0	4	0
6547	FBgn0024245	CG17559	dnt	0	0	0	0	no progeny
6567	FBgn0033130	CG12843	Tsp42Ei	0	0	4	0
6572	FBgn0261989	CG42807	CG42807	0	0	4	0
6586	FBgn0085425	CG34396	CG34396	0	0	4	0
6593	FBgn0034612	CG10505	CG10505	0	0	0	0	lethal
6609	FBgn0034683	CG13500	CG13500	0	4	0	0		0	0	4	0
6623	FBgn0050277	CG30277	Oatp58Da	0	0	4	0
6630	FBgn0034784	CG9826	CG9826	0	0	4	0
6633	FBgn0034793	CG13533	asrij	0	2	2	0
6644	FBgn0034870	CG13559	CG13559	0	3	1	0		0	0	4	0
6655	FBgn0260775	CG42567	DnaJ-60	0	0.8	3.2	0
6666	FBgn0035022	CG11413	CG11413	0	0	4	0
6672	FBgn0037552	CG7800	CG7800	0	0	4	0
6685	FBgn0261046	CG31190	Dscam3	0	0	0	0	no progeny
6692	FBgn0010389	CG7223	htl	0	0	4	0
6694	FBgn0039584	CG14064	beat-VI	0	0	4	0
6704	FBgn0259677	CG42346	CG42346	0	0	0	0	lethal
6719	FBgn0039213	CG6668	atl	0	0	0	0	lethal
6723	FBgn0003429	CG10693	slo	0	3	1	0		0	0	4	0
6731	FBgn0039291	CG13663	CG13663	0	0	4	0
6734	FBgn0039304	CG10425	CG10425	0	1	3	0
6747	FBgn0039370	CG4956	CG4956	0	0	4	0
6750	FBgn0028675	CG5772	Sur	0	1	3	0
6757	FBgn0051810	CG31810	CG31810	0	1	3	0
6759	FBgn0050008	CG30008	CG30008	0	0	4	0
6762	FBgn0033572	CG12943	polyph	0	0	4	0
6771	FBgn0038750	CG4465	CG4465	0	0	4	0
6778	FBgn0039135	CG13603	CG13603	0	0	4	0
6806	FBgn0038873	CG5892	CG5892	0	0	4	0
6810	FBgn0045469	CG31173	Gr93c	0	0	4	0
6813	FBgn0045468	CG31335	Gr93d	0	0	4	0
6817	FBgn0051423	CG31423	Ir94c	0	0	4	0
6824	FBgn0038944	CG5388	CG5388	0	4	0	0		0	2.66667	1.33333	0
6833	FBgn0039010	CG4907	CG4907	0	0	4	0
6836	FBgn0039030	CG6660	CG6660	0	1	3	0
6838	FBgn0039031	CG17244	Gbp3	0	0	4	0
6845	FBgn0039040	CG13833	CG13833	0	0	4	0
6853	FBgn0039172	CG5677	Spase22-23	0	0	0	0	lethal
6860	FBgn0039787	CG9702	CG9702	0	1	0	0	lethal
6862	FBgn0016123	CG1462	Alp4	0	0	4	0
6866	FBgn0039817	CG15553	CG15553	0	0	4	0
6870	FBgn0039875	CG1937	sip3	0	0	4	0
6872	FBgn0039886	CG2003	CG2003	0	0	4	0
6885	FBgn0024983	CG4293	CG4293	0	0	4	0
6888	FBgn0040382	CG5273	CG5273	0	2	2	0
6906	FBgn0040362	CG11379	CG11379	0	0	4	0
6924	FBgn0025624	CG4025	CG4025	0	0	4	0
6938	FBgn0010497	CG5304	dmGlut	0	1	3	0
6940	FBgn0041195	CG6504	Pkd2	0	0	4	0
6950	FBgn0030989	CG7537	Inx5	0	0	4	0
6957	FBgn0031701	CG14027	TotM	0	1	3	0
6965	FBgn0063497	CG17524	GstE3	0	0	4	0
6969	FBgn0002783	CG18740	mor	0	0	0	0	lethal
6972	FBgn0259108	CG34387	futsch	0	0	4	0
6977	FBgn0037028	CG3618	CG3618	0	0	4	0
6987	FBgn0011769	CG4205	Fdx1	0	0	4	0
6991	FBgn0003302	CG4336	rux	0	0	4	0
7012	FBgn0029642	CG3592	CG3592	0	0	4	0
7015	FBgn0029658	CG14269	CG14269	0	3	1	0		0	0	4	0
7021	FBgn0029669	CG13021	CG13021	0	0	4	0
7028	FBgn0265575	CG2913	yin	0	0	4	0
7031	FBgn0028491	CG2930	CG2930	0	0	4	0
7039	FBgn0029709	CG3564	CHOp24	0	0	0	0	lethal
7041	FBgn0029727	CG6978	CG6978	0	2	2	0
7042	FBgn0260971	CG42594	CG42594	0	0	4	0
7070	FBgn0029789	CG3160	CG3160	0	0	0	0	lethal
7098	FBgn0029828	CG6067	CG6067	0	0	4	0
7132	FBgn0029906	CG4542	xit	0	1	3	0
7134	FBgn0029922	CG14431	CG14431	0	0	4	0
7141	FBgn0000139	CG6677	ash2	0	4	0	0		0	1.71429	2.28571	0
7143	FBgn0015905	CG4426	ast	0	2	2	0
7161	FBgn0086384	CG14228	Mer	0	0	4	0
7164	FBgn0264695	CG17927	Mhc	0	0	4	0
7167	FBgn0005278	CG2674	Sam-S	0	0	0	0	lethal
7172	FBgn0036786	CG13701	skl	0	1	3	0
7173	FBgn0003416	CG4200	sl	0	4	0	0		0	0	4	0
7178	FBgn0035229	CG7852	pns	0	2	2	0
7195	FBgn0037591	CG17911	Or85c	0	0.666667	3.33333	0
7202	FBgn0037685	CG16755	Or85f	0	0.666667	3.33333	0
7245	FBgn0026787	CG12178	Nhe1	0	0	4	0
7249	FBgn0265138	CG31929	Gr22c	0	0	4	0
7257	FBgn0051682	CG31682	Tengl1	0	0	4	0
7261	FBgn0031463	CG15400	G6P	0	0	4	0
7271	FBgn0031518	CG3277	CG3277	0	0	4	0
7278	FBgn0031529	CG9662	CG9662	0	0	4	0
7283	FBgn0051776	CG31776	CG31776	0	0	4	0
7291	FBgn0031568	CG10019	CG10019	0	0	4	0
7303	FBgn0025684	CG15438	MFS18	0	0	4	0
7309	FBgn0032949	CG3305	Lamp1	0	0	4	0
7314	FBgn0033028	CG11665	CG11665	0	1	3	0
7315	FBgn0033042	CG14468	Tsp42A	0	0	4	0
7333	FBgn0033087	CG3194	Hsepi	0	0	4	0
7342	FBgn0033110	CG9447	CG9447	0	2	2	0
7343	FBgn0053349	CG33349	ppk25	0	4	0	0		0	0	4	0
7352	FBgn0033137	CG4471	Tsp42Ep	0	0	4	0
7356	FBgn0033202	CG1339	CG1339	0	0	4	0
7363	FBgn0033259	CG11210	CG11210	0	0	4	0
7374	FBgn0033371	CG11778	CNT1	0	0	4	0
7376	FBgn0015838	CG8075	Vang	0	0	0	0	lethal
7378	FBgn0050344	CG30344	CG30344	0	0	4	0
7391	FBgn0033550	CG12341	CG12341	0	1	3	0
7394	FBgn0053145	CG33145	GalT1	0	3	1	0		0	0	4	0
7400	FBgn0034021	CG8180	CG8180	0	4	0	0		0	2.66667	1.33333	0
7413	FBgn0265182	CG30420	CG44247	0	1	3	0
7417	FBgn0035078	CG2857	Tpc2	0	1	3	0
7433	FBgn0035211	CG2211	CG2211	0	0	4	0
7434	FBgn0020248	CG33166	stet	0	4	0	0		0	0	4	0
7442	FBgn0015360	CG32300	oxt	1.14286	0	2.85714	0
7446	FBgn0035325	CG13806	CG13806	0	0	0	0	lethal
7477	FBgn0026592	CG1079	Fie	0	0	4	0
7491	FBgn0052250	CG32250	PMP34	0	0	4	0
7492	FBgn0029172	CG7923	Fad2	0	0	4	0
7495	FBgn0028667	CG32090	Vha16-3	0	0	4	0
7513	FBgn0037070	CG11309	CG11309	0	0	0	0	lethal
7518	FBgn0037442	CG10277	godzilla	0	0	0	0	lethal
7524	FBgn0038028	CG10035	CG10035	0	0	0	0	no progeny
7532	FBgn0014906	CG3488	Hydr2	0	0	4	0
7535	FBgn0031850	CG11326	Tsp	0	0	4	0
7545	FBgn0034511	CG13422	GNBP-like3	0	0	4	0
7550	FBgn0037288	CG14661	CG14661	0	0	4	0
7551	FBgn0037405	CG1077	CG1077	0	0	4	0
7558	FBgn0036780	CG7330	CG7330	0	4	0	0		0	0	4	0
7559	FBgn0039916	CG9935	Ekar	0	0	4	0
7574	FBgn0085462	CG34433	CG34433	0	0	4	0
7583	FBgn0026391	CG16961	Or33b	0	0	4	0
7618	FBgn0263916	CG31911	Ent2	0	0	4	0
7628	FBgn0031888	CG13780	Pvf2	0	1	3	0
7652	FBgn0027600	CG4778	obst-B	0	0	4	0
7662	FBgn0051717	CG31717	CG31717	0	0	4	0
7665	FBgn0267365	CG5385	l(2)SH0834	0	0.5	3.5	0
7673	FBgn0032313	CG14070	CG14070	0	0	0	0	lethal
7679	FBgn0032362	CG14928	spz4	0	0	4	0
7683	FBgn0040968	CG14933	CG14933	0	0	0	0	lethal
7686	FBgn0051760	CG31760	CG31760	0	0	4	0
7688	FBgn0051860	CG31860	ZnT33D	0	0	0	0	lethal
7699	FBgn0264308	CG16970	CG43778	0	0	4	0
7705	FBgn0028527	CG18507	CG18507	0	1	3	0
7706	FBgn0028541	CG7364	TM9SF4	0	0	1	0	lethal
7708	FBgn0261514	CG42282	NimA	0	0	4	0
7723	FBgn0041205	CG16910	key	0	0	4	0
7728	FBgn0261112	CG7828	APP-BP1	0	0	4	0
7743	FBgn0266464	CG33101	Nsf2	0	0	0	0	lethal
7752	FBgn0027081	CG5353	ThrRS	0	0	0	0	lethal
7776	FBgn0024248	CG5686	chico	0	0	4	0
7795	FBgn0000524	CG3929	dx	2	2	0	0		0	0	4	0
7799	FBgn0261609	CG9946	eIF-2alpha	0	0	0	0	lethal
7805	FBgn0001150	CG7952	gt	0	0	4	0
7823	FBgn0261456	CG11228	hpo	0	0	4	0
7834	FBgn0030241	CG11207	feo	0	4	0	0		4	0	0	0
7842	FBgn0031634	CG15627	Ir25a	0	0	4	0
7844	FBgn0031635	CG15626	tank	0	0	4	0
7846	FBgn0031636	CG12194	CG12194	0	0	4	0
7862	FBgn0031662	CG3792	CG3792	0	0	4	0
7866	FBgn0053113	CG33113	Rtnl1	0	0	4	0
7870	FBgn0031689	CG10833	Cyp28d1	0	0	4	0
7878	FBgn0020429	CG7234	GluRIIB	0	0	4	0
7882	FBgn0031732	CG11149	CG11149	0	0	0	0	lethal
7903	FBgn0031803	CG9501	ppk14	0	0	4	0
7909	FBgn0261673	CG8776	nemy	0	0	4	0
7916	FBgn0003514	CG3595	sqh	0	0	0	0	lethal
7930	FBgn0051741	CG31741	CG31741	0	1	3	0
7936	FBgn0016032	CG2374	lbm	0	0	4	0
7944	FBgn0033234	CG8791	MFS12	0	0	4	0
7978	FBgn0033793	CG3955	CG3955	0	0	0	0	lethal
7985	FBgn0033814	CG4670	CG4670	0	0	4	0
7988	FBgn0033844	CG6016	bbc	0	0	4	0
7990	FBgn0034642	CG15674	CG15674	0	3	1	0		0	0	4	0
7993	FBgn0032479	CG16974	CG16974	0	0	4	0
8005	FBgn0029974	CG10946	dpr14	0	0	4	0
8009	FBgn0004369	CG11516	Ptp99A	0	0	4	0
8021	FBgn0051665	CG31665	wry	0	0	4	0
8024	FBgn0003391	CG3722	shg	0	0	4	0
8028	FBgn0038432	CG14883	CG14883	0	0	4	0
8036	FBgn0002577	CG9369	m	0	0	4	0
8043	FBgn0032000	CG8372	CG8372	0	0	4	0
8052	FBgn0029137	CG6618	Patsas	0	0	4	0
8060	FBgn0260758	CG42556	CG42556	0	0	4	0
8064	FBgn0032684	CG10178	CG10178	0	0	4	0
8068	FBgn0053120	CG33120	CG33120	0	0	4	0
8069	FBgn0051793	CG31793	CG31793	0	0	4	0
8070	FBgn0045064	CG13969	bwa	0	0	4	0
8101	FBgn0033047	CG7882	CG7882	0	0	0	0	lethal
8138	FBgn0034013	CG8166	unc-5	0	0	4	0
8139	FBgn0034031	CG12963	CG12963	0	0	4	0
8144	FBgn0265174	CG6657	PIG-V	0	0	4	0
8146	FBgn0037090	CG7529	Est-Q	0	0	4	0
8182	FBgn0030331	CG15221	CG15221	0	0	4	0
8199	FBgn0040011	CG17494	Slmap	0	0	4	0
8202	FBgn0034172	CG6665	CG6665	0	0	4	0
8214	FBgn0050222	CG30222	CG30222	0	0	4	0
8222	FBgn0034911	CG5549	CG5549	1.14286	0	2.85714	0
8253	FBgn0038440	CG14901	Gr89a	0	0	4	0
8286	FBgn0038207	CG14356	CG14356	0	0	4	0
8287	FBgn0038236	CG3360	Cyp313a1	0	0	4	0
8299	FBgn0038415	CG17929	CG17929	0	0	4	0
8302	FBgn0038621	CG10864	CG10864	0	0	4	0
8315	FBgn0030343	CG1886	ATP7	0	0	0	0	lethal
8317	FBgn0030358	CG10362	CG10362	0	0	4	0
8326	FBgn0030509	CG11162	CG11162	0	0	4	0
8353	FBgn0013997	CG6827	Nrx-IV	0	0	4	0
8357	FBgn0027843	CG6906	CAH2	0	4	0	0		0	0	4	0
8361	FBgn0036341	CG11278	Syx13	0	0	4	0
8363	FBgn0036402	CG6650	CG6650	0	0	4	0
8372	FBgn0036492	CG12327	Best3	0	0	4	0
8373	FBgn0036493	CG7255	CG7255	0	0	4	0
8374	FBgn0036501	CG7272	CG7272	0	0	4	0
8377	FBgn0036529	CG7297	pgant8	0	1	3	0
8380	FBgn0028399	CG4672	TMS1	0	0	4	0
8382	FBgn0025740	CG17245	PlexB	0	0	4	0
8384	FBgn0260793	CG42573	2mit	0	0	4	0
8392	FBgn0000635	CG3665	Fas2	0	0	4	0
8405	FBgn0038439	CG14900	Cad89D	0	0	4	0
8415	FBgn0036765	CG7408	CG7408	0	0	4	0
8416	FBgn0036808	CG18363	Dic4	0	0	0	0	lethal
8420	FBgn0260857	CG14084	Bet1	0	0	0	0	lethal
8422	FBgn0036870	CG14095	CG14095	0	1	3	0
8424	FBgn0036874	CG9472	brv1	0	0	4	0
8439	FBgn0037003	CG18281	CG18281	0	0	4	0
8442	FBgn0037005	CG5078	CG5078	0	0	0	0	lethal
8447	FBgn0037108	CG11306	CG11306	0	0	0	0	lethal
8450	FBgn0037140	CG7442	CG7442	0	0	4	0
8469	FBgn0085386	CG34357	CG34357	0	3	1	0		0	0.5	3.5	0
8472	FBgn0037291	CG14662	CG14662	0	0	4	0
8475	FBgn0037414	CG1153	Osi7	0	0	0	0	lethal
8478	FBgn0037544	CG11035	CG11035	0	0	4	0
8493	FBgn0026061	CG4123	Mipp1	0	0	4	0
8515	FBgn0036702	CG6512	CG6512	4	0	0	0
8524	FBgn0036708	CG13725	CG13725	0	0	4	0
8528	FBgn0036711	CG13727	CG13727	0	0	4	0
8532	FBgn0036741	CG7510	CG7510	0	0	4	0
8534	FBgn0036843	CG6812	CG6812	0	0	1	0	no progeny
8539	FBgn0052432	CG32432	CG32432	0	0	4	0
8551	FBgn0051547	CG31547	CG31547	0	0	4	0
8558	FBgn0037417	CG15593	Osi10	0	0	4	0
8560	FBgn0037422	CG15595	Osi13	0	0	4	0
8564	FBgn0037690	CG9361	Task7	0	1	3	0
8569	FBgn0040251	CG6658	Ugt86Di	0	0	4	0
8577	FBgn0040250	CG15902	Ugt86Dj	0	0	4	0
8591	FBgn0031398	CG10880	CG10880	0	3	1	0		0	0	4	0
8595	FBgn0032602	CG13278	ppk17	0	1.33333	2.66667	0
8600	FBgn0032637	CG5050	CG5050	0	0	4	0
8627	FBgn0051198	CG31198	CG31198	0	0	4	0
8638	FBgn0027107	CG17063	Inx6	0	0	4	0
8645	FBgn0031132	CG15450	CG15450	0	0	4	0
8655	FBgn0031171	CG1801	CG1801	0	0	4	0
8658	FBgn0031181	CG14584	Ir20a	0	0	4	0
8659	FBgn0031182	CG1644	Cyp6t1	0	1	3	0
8666	FBgn0031201	CG12446	CG12446	0	1	3	0
8677	FBgn0039941	CG17167	CG17167	0	2	2	0
8688	FBgn0026238	CG2944	gus	0	0	4	0
8690	FBgn0040609	CG3348	CG3348	0	0	4	0
8692	FBgn0033988	CG7761	pcs	0	0	4	0
8699	FBgn0036121	CG6310	CG6310	0	0	4	0
8702	FBgn0040571	CG17193	CG17193	0	0	4	0
8707	FBgn0031159	CG11566	CG11566	0	0	4	0
8712	FBgn0033127	CG12845	Tsp42Ef	0	2	2	0
8716	FBgn0033133	CG12841	Tsp42Ek	0	0	4	0
8739	FBgn0025469	CG8717	slv	0	0	4	0
8754	FBgn0033494	CG33135	KCNQ	0	0	0	0	lethal
8759	FBgn0021795	CG9035	Tapdelta	0	0	4	0
8765	FBgn0033677	CG8321	CG8321	0	0	4	0
8777	FBgn0052843	CG32843	Dh31-R	0	0	4	0
8780	FBgn0033828	CG17048	CG17048	0	0	4	0
8784	FBgn0033876	CG10808	Syngr	0	0	0	0	lethal
8796	FBgn0050472	CG30472	CG30472	0	1	3	0
8797	FBgn0034059	CG8320	CG8320	0	2	2	0
8805	FBgn0034162	CG6426	CG6426	0	0	4	0
8823	FBgn0050154	CG30154	CG30154	0	1	3	0
8833	FBgn0034626	CG10795	CG10795	0	0	4	0
8840	FBgn0034759	CG13511	CG13511	0	1	3	0
8868	FBgn0003742	CG10128	tra2	0	3	1	0		0	0	4	0
8872	FBgn0259229	CG42329	CG42329	0	1	3	0
8880	FBgn0011603	CG15444	ine	0	0	4	0
8889	FBgn0032151	CG4128	nAChRalpha6	0	2	2	0
8900	FBgn0051704	CG31704	CG31704	0	0	4	0
8913	FBgn0035440	CG14969	CG14969	0	0	4	0
8928	FBgn0030013	CG1583	GIIIspla2	0	0	4	0
8933	FBgn0028734	CG6203	Fmr1	0	1	3	0
8955	FBgn0031925	CG6730	Cyp4d21	0	1.33333	2.66667	0
8972	FBgn0034050	CG8297	CG8297	0	2	2	0
8985	FBgn0034141	CG8311	CG8311	0	0	4	0
8986	FBgn0034194	CG15611	CG15611	0	1	3	0
8994	FBgn0034279	CG18635	CG18635	0	0	4	0
9011	FBgn0035604	CG10633	Ir64a	0	0	4	0
9026	FBgn0035983	CG4080	CG4080	0	0	4	0
9066	FBgn0037796	CG12814	CG12814	0	0	4	0
9073	FBgn0038165	CG9637	Task6	0	4	0	0		1	3	0	0
9082	FBgn0038458	CG14909	VhaM9.7-d	2	1	1	0		4	0	0	0
9089	FBgn0025558	CG4101	CG4101	0	0	4	0
9101	FBgn0036887	CG9231	CG9231	0	0	4	0
9102	FBgn0040636	CG13255	CG13255	0	0	4	0
9116	FBgn0037110	CG14577	ORMDL	0	0	4	0
9127	FBgn0000535	CG10952	eag	0	0	4	0
9131	FBgn0030638	CG11655	CG11655	0	0	4	0
9134	FBgn0030658	CG7872	CG7872	0	0	4	0
9138	FBgn0030707	CG8916	CG8916	0	0	4	0
9146	FBgn0030870	CG6398	CG6398	0	0	4	0
9152	FBgn0030941	CG6531	wgn	0	0	4	0
9160	FBgn0030993	CG7635	Mec2	0	0	4	0
9179	FBgn0028699	CG7499	Rh50	0	0	4	0
9180	FBgn0035600	CG4769	Cyt-c1	0	0	0	0	small larvae
9193	FBgn0259916	CG42445	CG42445	0	0	4	0
9199	FBgn0044050	CG14167	Ilp3	0	0	4	0
9209	FBgn0036173	CG7394	CG7394	0	0	0	0	small larvae
9218	FBgn0036343	CG14115	CG14115	0	3	1	0		0	2	2	0
9235	FBgn0267330	CG5183	KdelR	0	0	0	0	lethal
9239	FBgn0005617	CG10385	msl-1	0	3	1	0		0	3.2	0.8	0
9261	FBgn0027950	CG8208	MBD-like	1	0	3	0
9265	FBgn0000317	CG7595	ck	0	0	4	0
9274	FBgn0034485	CG11099	CG11099	0	1.5	2.5	0
9282	FBgn0031367	CG15623	c-cup	0	0	4	0
9284	FBgn0000606	CG2328	eve	0	0	4	0
9308	FBgn0053116	CG33116	CG33116	0	0	0	0	lethal
9312	FBgn0032827	CG10481	CG10481	0	0	4	0
9321	FBgn0032879	CG9317	CarT	0	0	4	0
9324	FBgn0033350	CG8237	CG8237	0	0	4	0
9332	FBgn0033867	CG13338	Cpr50Ca	0	0	4	0
9354	FBgn0026385	CG13206	Or47b	0	0	4	0
9358	FBgn0046880	CG30129	Obp56b	0	0	4	0
9373	FBgn0035382	CG9969	Or63a	0	2	2	0
9379	FBgn0036934	CG7395	sNPF-R	0	0	4	0
9385	FBgn0030204	CG15302	Or9a	0	0	4	0
9387	FBgn0031109	CG11748	Obp19a	0	0	4	0
9389	FBgn0045497	CG31936	Gr22e	0	0	4	0
9409	FBgn0045759	CG18647	bin	0	2	2	0
9427	FBgn0033969	CG10202	CG10202	0	0	4	0
9431	FBgn0029114	CG6890	Tollo	0	1	3	0
9437	FBgn0021764	CG5227	sdk	0	0	4	0
9452	FBgn0037165	CG11437	CG11437	0	0	4	0
9494	FBgn0053508	CG33508	ppk13	0	0	4	0
9517	FBgn0032315	CG14069	CG14069	0	0	4	0
9537	FBgn0041225	CG31280	Gr94a	0	0.666667	3.33333	0
9551	FBgn0033043	CG12754	Or42b	0	1	3	0
9565	FBgn0041238	CG13495	Gr58b	0	0	4	0
9571	FBgn0022238	CG5738	lolal	0	0	0	0	lethal
9594	FBgn0035385	CG2114	FMRFaR	0	2	2	0
9605	FBgn0037408	CG1147	NPFR	0	1	3	0
9673	FBgn0266409	CG6982	CG45049	4	0	0	0
9696	FBgn0031760	CG9093	Tsp26A	0	2	2	0
9706	FBgn0000094	CG1361	Anp	0	0	4	0
9727	FBgn0000394	CG12410	cv	1	0	3	0
9730	FBgn0052736	CG32736	CG32736	0	0	4	0
9731	FBgn0266431	CG42262	CG45061	0	1	3	0
9748	FBgn0040509	CG17174	ACXB	0	0	4	0
9804	FBgn0052230	CG32230	ND-MLRQ	0	0	4	0
9865	FBgn0038642	CG7709	Muc91C	0	0	0	0	lethal
9869	FBgn0261262	CG42613	CG42613	0	0	0	0	lethal
9894	FBgn0040348	CG3703	CG3703	0	0	4	0
9899	FBgn0024365	CG12773	CG12773	0	0	4	0
9911	FBgn0035694	CG13299	CG13299	0	0	4	0
9928	FBgn0011739	CG12072	wts	0	0	4	0
9945	FBgn0033054	CG14591	CG14591	0	0	4	0
9950	FBgn0028563	CG8714	sut1	0	0	4	0
9958	FBgn0033451	CG1665	CG1665	0	3	1	0		0	0	4	0
9963	FBgn0033528	CG11761	trsn	0	1	3	0
10004	FBgn0029088	CG2019	disp	0	0	4	0
10011	FBgn0037736	CG12950	CG12950	0	0	4	0
10018	FBgn0050044	CG30044	s-cup	0	0	4	0
10020	FBgn0086532	CG4016	Spt-I	0	0	4	0
10022	FBgn0033880	CG6553	CG6553	0	0	4	0
10038	FBgn0050089	CG30089	CG30089	0	0	4	0
10045	FBgn0034110	CG3615	Atg9	0	0	4	0
10051	FBgn0050104	CG30104	NT5E-2	0	1	3	0
10057	FBgn0034267	CG4984	CG4984	0	0	4	0
10060	FBgn0034346	CG12263	CG12263	0	0	4	0
10064	FBgn0034438	CG9416	CG9416	0	0	4	0
10067	FBgn0034483	CG16894	CG16894	0	0	4	0
10102	FBgn0024236	CG6817	foi	0	0	4	0
10149	FBgn0024994	CG2675	Csat	0	0	4	0
10203	FBgn0038135	CG8773	CG8773	0	0	4	0
10251	FBgn0039006	CG12800	Cyp6d4	0	0	4	0
10263	FBgn0062411	CG15551	Ctr1C	0	0	4	0
10268	FBgn0261698	CG42732	CG42732	0	0	4	0
10272	FBgn0035090	CG2736	CG2736	0	0	4	0
10302	FBgn0050273	CG30273	CG30273	0	4	0	0		0	2	2	0
10328	FBgn0028875	CG32975	nAChRalpha5	0	0	0	0	lethal
10374	FBgn0015546	CG4215	spel1	0	0	4	0
10376	FBgn0038490	CG5285	CG5285	0	0	0	0	?
10443	FBgn0261793	CG18009	Trf2	0	0	0	0	lethal
10455	FBgn0032409	CG5336	Ced-12	0	0	4	0
10461	FBgn0016054	CG2488	phr6-4	0	0	4	0
10472	FBgn0030800	CG9104	Nprl2	0.8	0	3.2	0
10481	FBgn0034821	CG9876	CG9876	0	0	4	0
10558	FBgn0029091	CG7464	CS-2	0	0	4	0
10595	FBgn0250838	CG30415	roh	0	0	0	0	small larvae
10598	FBgn0034909	CG4797	CG4797	0	0	0	0	lethal
10600	FBgn0050423	CG30423	CG30423	0	0	4	0
10608	FBgn0035427	CG14959	ckd	0	0	4	0
10618	FBgn0039338	CG4548	XNP	0	0	4	0
10635	FBgn0040268	CG10123	Top3alpha	2	1.5	0.5	0		0	0.5	3.5	0
10662	FBgn0002932	CG11988	neur	0	0	4	0
10692	FBgn0039044	CG33336	p53	0	0	4	0
10715	FBgn0003513	CG6993	ss	0	2	2	0
10735	FBgn0264075	CG11987	tgo	0	0	4	0
10791	FBgn0033129	CG12844	Tsp42Eh	0	4	0	0		0	3	1	0
10813	FBgn0036411	CG7345	Sox21a	0	0	4	0
10830	FBgn0027568	CG5366	Cand1	4	0	0	0
10916	FBgn0002183	CG1828	dre4	0	0	4	0
10942	FBgn0004913	CG1119	Gnf1	1	0	3	0
10958	FBgn0015240	CG11783	Hr96	0	0	0	0	lethal
11017	FBgn0036484	CG6859	Pex3	0	0	4	0
11037	FBgn0261086	CG9778	Syt14	0	0	4	0
11090	FBgn0027609	CG15437	morgue	0	0	4	0
11107	FBgn0033375	CG8078	CG8078	0	1	3	0
11112	FBgn0264449	CG14632	CG43867	0	0	0	0	no progeny
11157	FBgn0036066	CG14160	CG14160	0	0	4	0
11164	FBgn0040344	CG3711	CG3711	0	0	4	0
11210	FBgn0010173	CG9633	RpA-70	0	0	0	0	lethal
11229	FBgn0038951	CG5380	CG5380	0	0	0	0	lethal
11245	FBgn0040467	CG15367	Dlip1	4	0	0	0
11329	FBgn0086778	CG32538	nAChRalpha7	0	0	4	0
11331	FBgn0033134	CG12840	Tsp42El	0	0	4	0
11366	FBgn0035592	CG10674	CG10674	0	0	4	0
11381	FBgn0011455	CG9762	ND-SGDH	0	1	3	0
11461	FBgn0261929	CG42796	5-HT2B	0	0	4	0
11478	FBgn0011293	CG6642	a10	0	0	4	0
11521	FBgn0021875	CG3260	Zfrp8	2	2	0	0		0	0	0	0	?
11563	FBgn0030746	CG9981	CG9981	0	0	4	0
11686	FBgn0266124	CG32038	ghi	0	0	4	0
11693	FBgn0263398	CG6364	CG6364	2	0	2	0
11695	FBgn0051089	CG31089	CG31089	0	0	4	0
11701	FBgn0037307	CG14666	Tim17a2	0	0	4	0
11729	FBgn0032055	CG13091	CG13091	0	0.8	3.2	0
11730	FBgn0032087	CG9568	CG9568	0	0	4	0
11766	FBgn0038211	CG9649	CG9649	2	1	1	0		0	1	3	0
11767	FBgn0010100	CG9244	Acon	0	0	4	0
11812	FBgn0033515	CG12900	Ir47a	0	0	4	0
11816	FBgn0259145	CG42260	CG42260	0	0	4	0
11852	FBgn0030670	CG9245	Pis	0	2	2	0
11864	FBgn0040877	CG12994	CG12994	0	0	4	0
11906	FBgn0036945	CG6981	Ssk	0	0	0	0	lethal
11927	FBgn0260659	CG42542	CG42542	0	3	1	0		0	0	4	0
11996	FBgn0031146	CG15449	CG15449	0	3	1	0		0	0	4	0
12016	FBgn0027601	CG9009	pdgy	0	0	4	0
12044	FBgn0000448	CG33183	Hr3	0	0	4	0
12045	FBgn0011706	CG4319	rpr	0	0	4	0
12079	FBgn0050037	CG30037	CG30037	0	0	4	0
12101	FBgn0011016	CG5474	SsRbeta	0	0	0	0	lethal
12106	FBgn0036579	CG5027	CG5027	0	0	4	0
12125	FBgn0037428	CG1169	Osi18	0	0	4	0
12127	FBgn0037506	CG1287	CG1287	0	0	4	0
12138	FBgn0038194	CG3050	Cyp6d5	0	0	4	0
12146	FBgn0051446	CG31446	CG31446	0	0	4	0
12152	FBgn0044871	CG7700	Gos28	0	0	4	0
12160	FBgn0045470	CG31336	Gr93b	0	0	4	0
12164	FBgn0039771	CG15538	Osi23	0	1	3	0
12176	FBgn0030348	CG10352	CG10352	0	0	4	0
12182	FBgn0023536	CG3156	CG3156	0	0	4	0
12205	FBgn0011481	CG7187	Ssdp	0	0	4	0
12213	FBgn0040353	CG14417	CG14417	0	0	0	0	lethal
12216	FBgn0029720	CG3009	CG3009	1	2	1	0		0	0	4	0
12232	FBgn0010435	CG2727	emp	0	0	4	0
12242	FBgn0035523	CG1311	CG1311	0	0	4	0
12276	FBgn0051928	CG31928	CG31928	0	0	4	0
12299	FBgn0037144	CG7458	CG7458	0	2	2	0
12330	FBgn0002921	CG5670	Atpalpha	0	0	0	0	lethal
12339	FBgn0085384	CG34355	CG34355	0	0	4	0
12347	FBgn0003747	CG15779	Gr5a	0	0	4	0
12348	FBgn0031900	CG13786	CG13786	0	2	2	0
12354	FBgn0032734	CG15169	CG15169	0	0	4	0
12360	FBgn0002031	CG10691	l(2)37Cc	0	0	0	0	lethal
12375	FBgn0053121	CG33121	Spn28Db	0	0	4	0
12377	FBgn0031973	CG7219	Spn28Dc	0	0	4	0
12392	FBgn0032228	CG5367	CG5367	0	0	0	0	lethal
12397	FBgn0028534	CG7916	CG7916	0	0	4	0
12405	FBgn0261534	CG7532	l(2)34Fc	0	0	4	0
12411	FBgn0028950	CG15255	CG15255	0	0	0	0	lethal
12413	FBgn0028523	CG5888	CG5888	0	0	4	0
12423	FBgn0020414	CG4559	Idgf3	0	0	4	0
12424	FBgn0032585	CG4580	CG4580	0	0	4	0
12445	FBgn0263005	CG43313	CG43313	0	0	4	0
12466	FBgn0032788	CG13084	CG13084	0	0	4	0
12482	FBgn0261787	CG2478	bru	0	0	4	0
12520	FBgn0085256	CG34227	CG34227	0	0	4	0
12529	FBgn0033601	CG9076	Cpr47Ed	0	1	3	0
12544	FBgn0033308	CG8736	CG8736	0	0.666667	3.33333	0
12548	FBgn0013763	CG5210	Idgf6	0	0	4	0
12551	FBgn0085488	CG34459	CG34459	0	0	4	0
12563	FBgn0028897	CG4935	CG4935	0	1	3	0
12571	FBgn0085436	CG34407	Not1	0	0	0	0	lethal
12573	FBgn0283521	CG12052	lola	0	0	0	0	lethal
12580	FBgn0033929	CG8151	Tfb1	0	0	4	0
12596	FBgn0261109	CG7764	mrn	0	0	0	0	lethal
12607	FBgn0020378	CG1343	Sp1	0	0	4	0
12608	FBgn0040318	CG13475	HGTX	0	0	4	0
12610	FBgn0015396	CG4029	jumu	0	0	4	0
12618	FBgn0028700	CG6258	RfC38	4	0	0	0
12635	FBgn0011648	CG12399	Mad	0	4	0	0		0	4	0	0
12644	FBgn0011715	CG1064	Snr1	0	0	4	0
12655	FBgn0004110	CG7895	tin	0	0	0	0	lethal
12668	FBgn0000233	CG12653	btd	0	1	3	0
12673	FBgn0025463	CG4303	Bap60	0	0	0	0	lethal
12689	FBgn0034096	CG7786	CG7786	3	0	1	0
12703	FBgn0002561	CG3839	l(1)sc	0	3	1	0		0	4	0	0
12706	FBgn0001990	CG4148	wek	0	0	4	0
12709	FBgn0002441	CG5954	l(3)mbt	0	0	4	0
12722	FBgn0011763	CG4654	Dp	0	0	0	0	lethal
12723	FBgn0034825	CG3215	CG3215	0	2	2	0
12726	FBgn0002856	CG9024	Acp26Ab	0	0	4	0
12738	FBgn0026573	CG8290	ADD1	0	0	4	0
12745	FBgn0013347	CG5163	TfIIA-S	2.66667	0	1.33333	0
12752	FBgn0262732	CG4143	mbf1	0	0	1	0	lethal
12759	FBgn0266452	CG6854	CTPsyn	2	1	1	0		0	4	0	0
12774	FBgn0051778	CG31778	CG31778	0	0	4	0
12787	FBgn0260462	CG12163	CG12163	0	0	4	0
12795	FBgn0025381	CG14782	rush	0	0	4	0
12800	FBgn0283508	CG43164	nw	0	0	4	0
12823	FBgn0027945	CG7758	ppl	0	0	4	0
12828	FBgn0037930	CG14715	CG14715	0	0	4	0
12834	FBgn0027095	CG7013	Manf	0	0	4	0
12838	FBgn0031228	CG11455	ND-15	0	0	4	0
12841	FBgn0283462	CG18279	IMPPP	0	0	4	0
12852	FBgn0034803	CG9849	CG9849	0	0	4	0
12854	FBgn0001253	CG32356	ImpE1	0	4	0	0		0	2.28571	1.71429	0
12862	FBgn0050392	CG30392	CG30392	0	0	4	0
12875	FBgn0034920	CG5597	CG5597	0	0	4	0
12879	FBgn0035044	CG3663	CG3663	0	0	4	0
12915	FBgn0039154	CG6164	Npc2f	0	0	4	0
12920	FBgn0041102	CG7929	ocn	0	0	4	0
12937	FBgn0022770	CG17058	Peritrophin-A	0	0	4	0
12941	FBgn0029067	CG1696	Dd	0	0	4	0
12951	FBgn0034725	CG6044	CG6044	0	0	4	0
12952	FBgn0023212	CG4204	EloB	0	0	0	0	lethal
12962	FBgn0052284	CG32284	CG32284	0	0	4	0
12995	FBgn0031558	CG16704	CG16704	0	0	4	0
12997	FBgn0043532	CG30448	Obp56i	0	2	2	0
13004	FBgn0035948	CG5644	CG5644	0	0	4	0
13022	FBgn0051698	CG31698	CG31698	0	0	4	0
13037	FBgn0031619	CG3355	CG3355	0	0	4	0
13039	FBgn0032057	CG9287	CG9287	0	0	4	0
13041	FBgn0028945	CG7631	CG7631	0	0	4	0
13044	FBgn0035392	CG1271	CG1271	0	0	4	0
13052	FBgn0038828	CG17270	CG17270	0	0	4	0
13054	FBgn0037109	CG7162	MED1	0	0	0	0	lethal
13072	FBgn0031613	CG15636	HP6	0	0	4	0
13077	FBgn0002734	CG8328	E(spl)mdelta-HLH	0	2	2	0
13090	FBgn0264751	CG31232	Vti1b	0	0	4	0
13118	FBgn0052170	CG32170	CG32170	0	0	4	0
13132	FBgn0052441	CG32441	CG32441	0	0	0	0	lethal
13177	FBgn0016041	CG12157	Tom40	2	2	0	0		3	1	0	0
13189	FBgn0030332	CG9360	CG9360	0	0	4	0
13208	FBgn0032132	CG4382	CG4382	0	0	4	0
13215	FBgn0031646	CG2837	CG2837	0	0	0	0	lethal
13218	FBgn0031678	CG31918	CG31918	0	0	4	0
13244	FBgn0032343	CG6201	CG6201	0	0	4	0
13249	FBgn0033033	CG11066	scaf	0	0	4	0
13259	FBgn0042083	CG3267	CG3267	0	0	4	0
13276	FBgn0033482	CG1371	CG1371	0	0	4	0
13282	FBgn0032143	CG4017	CG4017	0	0	4	0
13284	FBgn0032161	CG4594	CG4594	0	0	4	0
13302	FBgn0015230	CG3853	Glut3	0	0	4	0
13309	FBgn0002906	CG6920	Blm	0	1	3	0
13311	FBgn0025693	CG11163	ZnT41F	0	0	4	0
13314	FBgn0033382	CG8058	Hydr1	0	0	4	0
13317	FBgn0266186	CG1599	Vamp7	0	1	3	0
13319	FBgn0033872	CG6329	CG6329	0	0	4	0
13324	FBgn0035032	CG4692	ATPsynF	0	0	0	0	lethal
13330	FBgn0038035	CG17227	lig3	2	1	1	0		1	2	1	0
13342	FBgn0030160	CG9691	CG9691	0	0	4	0
13348	FBgn0034210	CG6568	CG6568	0	0	4	0
13358	FBgn0036745	CG7484	CG7484	0	0	4	0
13360	FBgn0011586	CG1871	e(r)	0	0	4	0
13363	FBgn0027375	CG4879	RecQ5	0	2	2	0
13365	FBgn0011725	CG31137	twin	0	0	4	0
13367	FBgn0051976	CG31976	CG31976	0	0	0	0	lethal
13369	FBgn0031265	CG2794	CG2794	0	0	4	0
13370	FBgn0031364	CG17648	CG17648	0	1	3	0
13378	FBgn0034473	CG12501	Or56a	0	0	4	0
13380	FBgn0041231	CG7303	Gr68a	0	0	4	0
13392	FBgn0004841	CG6515	TkR86C	0	0	4	0
13399	FBgn0031676	CG14040	senju	0	0	4	0
13403	FBgn0015031	CG14028	cype	0	0	0	0	small larvae
13407	FBgn0028513	CG9254	CG9254	0	0	4	0
13416	FBgn0031409	CG4271	CG4271	0	0	4	0
13426	FBgn0025571	CG5836	SF1	0	0	0	0	lethal
13443	FBgn0038923	CG13410	mRpL35	0	0	0	0	lethal
13444	FBgn0052703	CG32703	Erk7	0	0	4	0
13457	FBgn0004132	CG30498	boca	0	0	4	0
13463	FBgn0032311	CG12517	CG12517	0	0	4	0
13466	FBgn0041180	CG10363	Tep4	0	4	0	0		0	2	2	0
13489	FBgn0028532	CG7968	CG7968	0	0	4	0
13492	FBgn0265574	CG6905	Cdc5	0	0	0	0	lethal
13538	FBgn0030260	CG1537	CG1537	0	0	4	0
13542	FBgn0032016	CG7818	CG7818	0	1	3	0
13546	FBgn0039887	CG2053	CG2053	0	3	1	0		0	0	4	0
13556	FBgn0022153	CG3054	l(2)k05819	0	0	0	0	?
13562	FBgn0037322	CG10612	Or83a	0	0	4	0
13573	FBgn0030715	CG12697	Or13a	0	1	3	0
13593	FBgn0283678	CG14925	Osi21	0	0	4	0
13617	FBgn0035150	CG12189	Rev1	0	0	4	0
13621	FBgn0027903	CG12018	CG12018	4	0	0	0
13625	FBgn0035644	CG10489	DNApol-epsilon58	2	2	0	0		1	0	0	0
13643	FBgn0037911	CG10898	CG10898	0	0	4	0
13667	FBgn0040020	CG17397	MED21	0	0	0	0	lethal
13697	FBgn0037359	CG1245	MED27	1	3	0	0		3.42857	0.571429	0	0
13725	FBgn0022740	CG5005	HLH54F	0	0	4	0
13757	FBgn0024273	CG1520	WASp	0	0	0	0	lethal
13769	FBgn0037895	CG6723	CG6723	0	2	2	0
13786	FBgn0037009	CG5104	CG5104	0	0	4	0
13807	FBgn0037788	CG3940	CG3940	0	1	3	0
13808	FBgn0038017	CG4115	CG4115	0	3	1	0		0	0	4	0
13823	FBgn0036112	CG14147	CG14147	0	0	4	0
13828	FBgn0036135	CG7636	mRpL2	4	0	0	0
13829	FBgn0036168	CG7512	CG7512	0	0	4	0
13862	FBgn0035932	CG13308	CG13308	0	0	4	0
13864	FBgn0004003	CG7225	wbl	0	2	2	0
13866	FBgn0034462	CG15905	CG15905	0	0	4	0
13869	FBgn0034548	CG13443	CG13443	0	0	4	0
13872	FBgn0034565	CG15650	CG15650	0	1	3	0
13890	FBgn0041712	CG9889	yellow-d	0	0	4	0
13907	FBgn0030829	CG12998	CG12998	0	0	4	0
13909	FBgn0031746	CG9029	CG9029	0	0	4	0
13922	FBgn0034323	CG18537	CG18537	0	0	4	0
13929	FBgn0034356	CG10924	CG10924	1	0	3	0
13950	FBgn0033723	CG13155	CG13155	0	0	4	0
13955	FBgn0033736	CG13154	CG13154	0	0	4	0
13957	FBgn0033873	CG6337	CG6337	0	0	4	0
13959	FBgn0013770	CG6692	Cp1	0	1	3	0
13965	FBgn0050073	CG30073	Obp50b	0	0	4	0
13969	FBgn0033933	CG10104	CG10104	0	0	4	0
13978	FBgn0034008	CG8152	CG8152	0	0	4	0
13980	FBgn0034076	CG8424	Jhedup	0	0	4	0
13990	FBgn0035445	CG12014	CG12014	0	0	4	0
13996	FBgn0026411	CG11354	Lim1	0	0	4	0
13998	FBgn0000228	CG14025	Bsg25D	0	0	4	0
14013	FBgn0039494	CG5896	grass	0	0	4	0
14017	FBgn0260657	CG42540	CG42540	0	0	4	0
14035	FBgn0035092	CG3441	Nplp1	0	1	3	0
14060	FBgn0035931	CG13312	CG13312	0	0	4	0
14069	FBgn0002565	CG6806	Lsp2	0	0	4	0
14074	FBgn0036327	CG10748	CG10748	0	0	4	0
14077	FBgn0036352	CG14110	CG14110	0	0	4	0
14082	FBgn0264006	CG34400	dysc	0	2	2	0
14089	FBgn0036427	CG4613	CG4613	0	0	4	0
14099	FBgn0037576	CG7454	Or85a	0	0	4	0
14127	FBgn0034723	CG13506	CG13506	0	0	4	0
14169	FBgn0036446	CG9384	CG9384	0	0	4	0
14180	FBgn0036466	CG18581	CG18581	0	0	4	0
14194	FBgn0036480	CG17081	Cep135	0	0	4	0
14201	FBgn0000500	CG18090	Dsk	0	0	4	0
14205	FBgn0037230	CG9780	CG9780	0	0	4	0
14206	FBgn0036015	CG3088	CG3088	0	0	4	0
14210	FBgn0019644	CG8189	ATPsynB	0	0	0	0	lethal
14217	FBgn0250848	CG8947	26-29-p	0	0	4	0
14220	FBgn0036560	CG5895	CG5895	0	0.666667	3.33333	0
14226	FBgn0036563	CG13075	CG13075	0	0	4	0
14243	FBgn0036618	CG12255	Cpr72Eb	0	0	4	0
14255	FBgn0036639	CG4229	CG4229	0	0	4	0
14260	FBgn0052163	CG32163	CG32163	0	0	4	0
14265	FBgn0036648	CG4098	CG4098	0	1	3	0
14282	FBgn0036706	CG6485	ND-24L	0	0	4	0
14283	FBgn0036726	CG7603	QIL1	0	0	0	0	lethal
14294	FBgn0052191	CG32191	CG32191	0	0	1	0	no progeny
14319	FBgn0036939	CG7365	CG7365	0	2.18182	1.81818	0
14334	FBgn0036847	CG11577	CG11577	0	0	4	0
14344	FBgn0036876	CG9451	CG9451	0	0	4	0
14349	FBgn0036879	CG9290	Cpr76Bb	0	0	4	0
14351	FBgn0051418	CG31418	CG31418	0	1	3	0
14356	FBgn0025456	CG5413	CREG	0	0	4	0
14361	FBgn0038506	CG5860	CG5860	0	0	0	0	small larvae
14365	FBgn0038507	CG5863	CG5863	0	0	4	0
14369	FBgn0038508	CG5866	CG5866	0	0	4	0
14397	FBgn0015591	CG13633	AstA	0	1	3	0
14425	FBgn0038897	CG5849	CG5849	0	0	4	0
14439	FBgn0038918	CG6690	CG6690	0	0	4	0
14484	FBgn0039022	CG4725	CG4725	0	1	3	0
14501	FBgn0051013	CG31013	CG31013	0	0	4	0
14504	FBgn0039795	CG1342	Spn100A	0	0	0	0	lethal
14511	FBgn0040360	CG14626	CG14626	0	0	4	0
14520	FBgn0027793	CG14787	CG14787	0	0	4	0
14528	FBgn0023519	CG3109	mRpL16	0	0	4	0
14572	FBgn0052772	CG32772	CG32772	0	0	4	0
14606	FBgn0029990	CG2233	CG2233	0	0	4	0
14613	FBgn0052702	CG32702	Cubn	0	0	4	0
14641	FBgn0264503	CG15311	CG43902	0	0	4	0
14666	FBgn0022355	CG6186	Tsf1	0	1	3	0
14689	FBgn0031426	CG18641	CG18641	0	0	4	0
14697	FBgn0051148	CG31148	Gba1a	0	0	4	0
14703	FBgn0039155	CG6173	Kal1	0	0	4	0
14705	FBgn0039158	CG6182	CG6182	0	2	2	0
14714	FBgn0039203	CG13618	CG13618	0	0	4	0
14716	FBgn0039237	CG13640	CG13640	0	0	4	0
14732	FBgn0039329	CG10669	CG10669	0	0	4	0
14734	FBgn0261575	CG11909	tobi	0	0	4	0
14737	FBgn0039332	CG11910	alrm	2	2	0	0		0	1.33333	2.66667	0
14741	FBgn0051437	CG31437	CG31437	0	0	4	0
14743	FBgn0039336	CG4553	CG4553	0	0	4	0
14747	FBgn0039341	CG5112	CG5112	0	1	3	0
14750	FBgn0039342	CG5107	CG5107	0	0	4	0
14770	FBgn0039470	CG6296	CG6296	0	0	4	0
14775	FBgn0039471	CG6295	CG6295	0	0	4	0
14811	FBgn0030597	CG9504	Eo	0	0	4	0
14824	FBgn0000359	CG1478	Cp36	0	0	4	0
14833	FBgn0030669	CG9240	CG9240	0	0	4	0
14834	FBgn0030678	CG11679	CG11679	1	2	1	0		0	1.71429	2.28571	0
14837	FBgn0030691	CG8959	Efhc1.1	0	0	4	0
14855	FBgn0039671	CG11470	CG11470	0	0.8	3.2	0
14857	FBgn0039682	CG7584	Obp99c	0	1	3	0
14859	FBgn0039689	CG7598	CIA30	0	3	1	0		0	0	4	0
14865	FBgn0039742	CG15528	CG15528	0	0	4	0
14900	FBgn0259171	CG42276	Pde9	0	0	0	0	lethal
14907	FBgn0030773	CG9676	CG9676	0	4	0	0		0	0	0	0	lethal
14918	FBgn0042696	CG2380	NfI	0	0	4	0
14933	FBgn0023535	CG18104	arg	0	0	4	0
14934	FBgn0003048	CG3443	pcx	0	0	4	0
14959	FBgn0030508	CG15760	CG15760	0	0	4	0
14982	FBgn0034184	CG9646	CG9646	0	0	4	0
15000	FBgn0034301	CG5756	CG5756	0	0	4	0
15009	FBgn0027596	CG10249	Kank	0	0	4	0
15028	FBgn0037215	CG12582	beta-Man	0	0	4	0
15071	FBgn0051882	CG31882	CG31882	0	0	4	0
15085	FBgn0050072	CG30072	Obp50c	0	0	4	0
15091	FBgn0034769	CG13524	Obp58c	0	0	4	0
15140	FBgn0037563	CG11672	CG11672	0	0	4	0
15146	FBgn0038134	CG8458	wntD	0	0	4	0
15161	FBgn0037727	CG8358	CG8358	0	0	4	0
15171	FBgn0015008	CG8953	Actn3	0	2	2	0
15179	FBgn0034318	CG14500	CG14500	0	0	4	0
15203	FBgn0035103	CG7047	Vdup1	0	0	4	0
15207	FBgn0045770	CG32063	S-Lap3	0	0	4	0
15226	FBgn0038611	CG14309	CG14309	0	0	4	0
15233	FBgn0038961	CG13850	CG13850	0	0	4	0
15235	FBgn0039073	CG4408	CG4408	0	0	4	0
15238	FBgn0034948	CG3825	Gadd34	0	0	0	0	lethal
15241	FBgn0035042	CG3640	CG3640	0	0	4	0
15251	FBgn0035084	CG15861	CG15861	0	4	0	0		0	1.5	2.5	0
15261	FBgn0035243	CG13926	CG13926	1	0	3	0
15273	FBgn0035439	CG14961	CG14961	0	0	4	0
15276	FBgn0011828	CG12002	Pxn	0	3	1	0		0	4	0	0
15283	FBgn0052269	CG32269	CG32269	0	0	4	0
15285	FBgn0052270	CG32270	CG32270	0	0	4	0
15305	FBgn0040813	CG11051	Nplp2	0	0	4	0
15320	FBgn0023023	CG1411	CRMP	0	0	4	0
15323	FBgn0250849	CG32388	CG32388	0	0	4	0
15340	FBgn0032210	CG5603	CYLD	0	0	4	0
15344	FBgn0034726	CG11301	Mes4	0	0	4	0
15372	FBgn0025879	CG6281	Timp	0	0	4	0
15380	FBgn0266421	CG15220	RPA3	0	0	0	0	lethal
15401	FBgn0036678	CG11905	CG11905	0	0	4	0
15410	FBgn0039568	CG4815	CG4815	0	0	4	0
15421	FBgn0261802	CG42748	CG42748	0	0	4	0
15431	FBgn0032601	CG17914	yellow-b	0	0	4	0
15433	FBgn0050062	CG30062	CG30062	0	0	4	0
15434	FBgn0035186	CG13912	CG13912	0	0	4	0
15436	FBgn0039288	CG13653	CG13653	0	3	1	0		0	0	4	0
15444	FBgn0000479	CG32498	dnc	4	0	0	0
15464	FBgn0261341	CG8756	verm	0	0	1	0	small larvae
15475	FBgn0030555	CG1839	Fbxl4	0	0	4	0
15478	FBgn0039932	CG11093	fuss	1	0	3	0
15482	FBgn0030323	CG2371	CG2371	0	0	4	0
15492	FBgn0069973	CG40485	CG40485	4	0	0	0
15506	FBgn0033069	CG8335	CG8335	0	0	4	0
15508	FBgn0033465	CG12140	Etf-QO	0	4	0	0		1	3	0	0
15512	FBgn0034199	CG15917	Gbp1	0	0	4	0
15516	FBgn0034221	CG10764	CG10764	0	4	0	0		0	0	4	0
15518	FBgn0041713	CG4182	yellow-c	0	0	4	0
15520	FBgn0034259	CG6459	P32	0	0	4	0
15526	FBgn0032612	CG13282	CG13282	0	0	4	0
15529	FBgn0032666	CG5758	CG5758	0	1	3	0
15533	FBgn0023171	CG8729	rnh1	0	0	4	0
15541	FBgn0032049	CG13095	Bace	0	0	0	0	lethal
15545	FBgn0032514	CG9302	CG9302	0	1	3	0
15562	FBgn0031214	CG11374	CG11374	0	0	4	0
15565	FBgn0264855	CG4260	AP-2alpha	0	0	0	0	lethal
15570	FBgn0031406	CG17012	Send1	0	0	4	0
15574	FBgn0031467	CG2973	Cpr23B	0	0	4	0
15597	FBgn0040097	CG17011	lectin-30A	4	0	0	0
15602	FBgn0032116	CG3759	Mco1	0	2	2	0
15639	FBgn0051324	CG31324	CG31324	0	1	3	0
15672	FBgn0026441	CG4913	ear	0	0	4	0
15675	FBgn0031657	CG3756	CG3756	1	1	2	0
15679	FBgn0032157	CG5899	Etl1	0	0	4	0
15683	FBgn0011703	CG5371	RnrL	0	0	0	0	lethal
15692	FBgn0004463	CG8344	RpIII128	0	0	0	0	lethal
15696	FBgn0004698	CG8153	Xpc	0	0.8	3.2	0
15699	FBgn0025832	CG8648	Fen1	4	0	0	0
15710	FBgn0024491	CG6046	Bin1	0	0	4	0
15736	FBgn0032290	CG6443	CG6443	4	0	0	0
15749	FBgn0003430	CG16738	slp1	0	2	2	0
15762	FBgn0264253	CG18125	Send2	0	1.33333	2.66667	0
15765	FBgn0028517	CG18478	CG18478	0	0	4	0
15769	FBgn0051827	CG31827	CG31827	0	0	4	0
15772	FBgn0028944	CG11864	Semp1	0	3	1	0		0	2	2	0
15775	FBgn0266369	CG9342	Mtp	0	0	4	0
15778	FBgn0032843	CG10730	CG10730	0	0	4	0
15782	FBgn0033050	CG7865	Pngl	0	0	4	0
15789	FBgn0002570	CG8696	Mal-A1	0	4	0	0		0	0.888889	3.11111	0
15794	FBgn0033296	CG11669	Mal-A7	0	0	4	0
15817	FBgn0004133	CG1363	blow	0	0	4	0
15838	FBgn0036997	CG5955	CG5955	0	4	0	0		0	0	4	0
15858	FBgn0038662	CG14290	Mpc1	0	1	3	0
15878	FBgn0035851	CG7999	MED24	0	0	4	0
15902	FBgn0011239	CG31733	ms(2)35Ci	0	0	4	0
15907	FBgn0052280	CG32280	CG32280	0	0	0	0	lethal
15925	FBgn0035790	CG8540	Cyp316a1	0	0	4	0
15927	FBgn0035802	CG33275	Pura	0	0	4	0
15933	FBgn0085411	CG34382	CG34382	0	1	3	0
15939	FBgn0037217	CG14636	CG14636	0	0	4	0
15948	FBgn0037473	CG10068	CG10068	0	0	4	0
15957	FBgn0001247	CG5517	Ide	0	0	4	0
15961	FBgn0036225	CG5883	CG5883	0	3	1	0		0	0	4	0
15964	FBgn0036229	CG7248	CG7248	0	1.33333	2.66667	0
15966	FBgn0052457	CG32457	CG32457	0	0	4	0
15979	FBgn0053983	CG33983	obst-H	0	0	4	0
15989	FBgn0038140	CG8784	PK2-R1	0	0	4	0
15992	FBgn0027512	CG10254	CG10254	0	0	4	0
15993	FBgn0267350	CG10260	PI4KIIIalpha	0	0	4	0
16011	FBgn0039107	CG10300	CG10300	0	0	4	0
16012	FBgn0261597	CG10305	RpS26	0	0	0	0	lethal
16019	FBgn0032698	CG10336	CG10336	0	1	3	0
16020	FBgn0022344	CG10340	CG10340	0	1	3	0
16035	FBgn0027949	CG10364	msb1l	0	0	4	0
16036	FBgn0039109	CG10365	CG10365	0	0	4	0
16048	FBgn0036273	CG10426	CG10426	0	0	4	0
16057	FBgn0032749	CG10493	Phlpp	0	0	4	0
16061	FBgn0034631	CG10496	TAF1C-like	0	0	4	0
16064	FBgn0034583	CG10527	CG10527	0	0	4	0
16072	FBgn0034582	CG10531	Cht9	0	2	2	0
16078	FBgn0011241	CG10536	cbx	0	0	4	0
16088	FBgn0037470	CG1091	Tailor	0	0	4	0
16092	FBgn0029963	CG10920	CG10920	0	2	2	0
16099	FBgn0029969	CG10932	CG10932	0	0	4	0
16105	FBgn0016697	CG10938	Prosalpha5	0	0	0	0	lethal
16108	FBgn0010620	CG10939	CG10939	0	0	4	0
16116	FBgn0032857	CG10947	CG10947	0	0	4	0
16123	FBgn0030010	CG10959	CG10959	0	0	4	0
16133	FBgn0260945	CG10967	Atg1	0	0	4	0
16136	FBgn0030078	CG10970	CG10970	0	0	4	0
16137	FBgn0036309	CG10971	Hip1	0	1	3	0
16150	FBgn0037384	CG10981	dgrn	0	0	4	0
16158	FBgn0023388	CG1099	Dap160	0	0	4	0
16160	FBgn0030520	CG10990	Pdcd4	0	0	4	0
16168	FBgn0030525	CG10996	CG10996	0	0	4	0
16182	FBgn0037218	CG1107	aux	0	0	1	0	lethal
16184	FBgn0015574	CG1108	alpha-Est6	0	0	4	0
16204	FBgn0037031	CG11456	CG11456	0	0	4	0
16216	FBgn0046296	CG11534	CG11534	0	0	4	0
16245	FBgn0032968	CG11634	CG11634	0	0	4	0
16289	FBgn0027334	CG11738	l(1)G0004	0	4	0	0		3	1	0	0
16308	FBgn0261015	CG42599	Pif1A	0	0	0	4
16323	FBgn0039616	CG11828	CG11828	0	0	4	0
16342	FBgn0039301	CG11875	Nup37	0	1	3	0
16364	FBgn0034425	CG11906	CG11906	0	0	4	0
16381	FBgn0250746	CG12000	Prosbeta7	0	0	0	0	lethal
16383	FBgn0037265	CG12001	spartin	0	0	4	0
16390	FBgn0035227	CG12090	Iml1	0	0	4	0
16400	FBgn0030100	CG12106	CG12106	0	0	4	0
16403	FBgn0001255	CG2723	ImpE3	0	0	4	0
16414	FBgn0037572	CG11698	CG11698	0	0	4	0
16416	FBgn0086359	CG3953	Invadolysin	0	0	4	0
16420	FBgn0039846	CG11337	PNPase	0	0	4	0
16423	FBgn0037312	CG11999	CG11999	0	0	4	0
16428	FBgn0038738	CG4572	CG4572	0	0	4	0
16432	FBgn0038745	CG4538	CG4538	0	0	4	0
16433	FBgn0038114	CG11670	CG11670	0	0	4	0
16434	FBgn0037667	CG16734	CG16734	0	4	0	0		0	4	0	0
16453	FBgn0036612	CG4998	CG4998	0	0	0	0	lethal
16474	FBgn0013949	CG7021	Elal	0	0	4	0
16476	FBgn0039339	CG5116	CG5116	0	4	0	0		0	2.44444	1.55556	0
16478	FBgn0051077	CG31077	CG31077	0	0	4	0
16492	FBgn0051081	CG31081	TwdlR	0	0	4	0
16500	FBgn0030588	CG9521	CG9521	0	0	4	0
16513	FBgn0030050	CG12111	CG12111	0	0	4	0
16518	FBgn0030643	CG15641	CG15641	0	1	3	0
16523	FBgn0003137	CG33103	Ppn	0	0	0	4
16536	FBgn0051041	CG31041	CG31041	0	0	4	0
16538	FBgn0020235	CG7610	ATPsyngamma	0	0	0	0	?
16541	FBgn0039703	CG7829	CG7829	0	1	3	0
16546	FBgn0039759	CG9733	CG9733	0	0	0	0	lethal
16550	FBgn0030206	CG2889	CG2889	0	0	4	0
16569	FBgn0037677	CG12951	CG12951	0	0	4	0
16573	FBgn0037396	CG11459	CG11459	0	0	4	0
16583	FBgn0037498	CG10029	CG10029	0	3	1	0		0	0	4	0
16594	FBgn0039417	CG6073	CG6073	0	0	4	0
16596	FBgn0083966	CG34130	CG34130	0	0	4	0
16600	FBgn0038070	CG6753	CG6753	0	0	4	0
16623	FBgn0039856	CG1774	CG1774	0	0	4	0
16633	FBgn0041711	CG9792	yellow-e	0	0	4	0
16636	FBgn0038156	CG14372	CG14372	0	0	4	0
16641	FBgn0038172	CG9621	Adgf-D	0	4	0	0		0	0	4	0
16646	FBgn0038179	CG9312	CG9312	0	0	4	0
16652	FBgn0038198	CG3153	Npc2b	0	0	4	0
16669	FBgn0038818	CG4058	Nep4	0	0	4	0
16696	FBgn0034200	CG11395	Gbp2	0	0	0	0	lethal
16719	FBgn0037026	CG3634	CG3634	0	0	4	0
16746	FBgn0028789	CG5133	Doc1	0	0	4	0
16751	FBgn0000618	CG15191	e(y)2	0	0	4	0
16765	FBgn0051313	CG31313	CG31313	0	0	4	0
16768	FBgn0037170	CG11401	Trxr-2	0	1	3	0
16779	FBgn0260746	CG3132	Ect3	0	0	4	0
16781	FBgn0038011	CG4066	CG4066	0.8	0	3.2	0
16792	FBgn0260499	CG33472	qvr	0	3	1	0		0	4	0	0
16820	FBgn0031458	CG2855	aph-1	0	0	4	0
16828	FBgn0033821	CG10799	CG10799	0	0	4	0
16837	FBgn0033874	CG6347	CG6347	0	0	4	0
16841	FBgn0034807	CG9897	CG9897	0	0	4	0
16846	FBgn0086785	CG10711	Vps36	0	0	4	0
16851	FBgn0036376	CG10743	Liprin-beta	0	0	4	0
16858	FBgn0034517	CG18066	Cpr57A	0	0	4	0
16861	FBgn0034623	CG9822	CG9822	0	0	4	0
16897	FBgn0038660	CG14291	CG14291	0	0	4	0
16898	FBgn0034007	CG8102	ND-51L2	0	0	4	0
16902	FBgn0261397	CG2146	didum	0	0	4	0
16906	FBgn0086408	CG3622	stl	0	0	4	0
16963	FBgn0002036	CG10561	CG10561	0	0	0	0	lethal
16986	FBgn0016075	CG16858	vkg	0	0	4	0
16989	FBgn0033158	CG12164	CG12164	0	2	2	0
17000	FBgn0086451	CG10805	l(2)k09022	3	1	0	0
17003	FBgn0023213	CG10811	eIF4G	0	0	0	0	lethal
17005	FBgn0034478	CG10822	CG10822	0	0	4	0
17017	FBgn0014032	CG12117	Sptr	0	0	4	0
17035	FBgn0040234	CG12149	c12.2	0	0	4	0
17038	FBgn0027553	CG32721	NELF-B	0	0	0	0	lethal
17043	FBgn0035107	CG1216	mri	0	0	4	0
17054	FBgn0010223	CG12232	Galphaf	0	0	4	0
17065	FBgn0033475	CG12129	CG12129	0	0	4	0
17067	FBgn0028504	CG12182	CG12182	1	3	0	0		0	4	0	0
17072	FBgn0032370	CG12307	CG12307	0	0	4	0
17085	FBgn0038558	CG12347	CG12347	0	0	4	0
17099	FBgn0263036	CG43331	CG43331	0	0	4	0
17101	FBgn0030722	CG12395	CG12395	0	0	4	0
17123	FBgn0032163	CG13125	TbCMF46	0	0	4	0
17126	FBgn0033667	CG13183	reb	0	0	4	0
17134	FBgn0033851	CG13332	CG13332	4	0	0	0
17145	FBgn0086356	CG13345	tum	0	0	4	0
17157	FBgn0025634	CG13367	CG13367	0	0	4	0
17162	FBgn0029525	CG18273	CG18273	0	4	0	0		0	4	0	0
17166	FBgn0036804	CG13379	Sgf11	0	0	4	0
17169	FBgn0032031	CG13390	CG13390	0	0	4	0
17178	FBgn0067317	CG13415	Cby	0	0	4	0
17184	FBgn0036520	CG13449	CG13449	0	0	4	0
17203	FBgn0003388	CG13478	shd	1	2	1	0		0	1.66667	2.33333	0
17213	FBgn0085398	CG34369	ppk9	0	3	1	0		0	0	4	0
17218	FBgn0034667	CG13493	comr	0	4	0	0		0	3	1	0
17222	FBgn0034684	CG13501	CG13501	0	0	4	0
17227	FBgn0260767	CG42565	CG42565	0	2	2	0
17229	FBgn0034776	CG13527	CG13527	0	0	4	0
17254	FBgn0037687	CG8132	CG8132	0	0	4	0
17261	FBgn0038658	CG14292	CG14292	1.33333	0	2.66667	0
17274	FBgn0035000	CG13578	CG13578	0	0	4	0
17282	FBgn0015300	CG13591	Ssl	0	0	4	0
17294	FBgn0029705	CG12693	CG12693	0	0	4	0
17308	FBgn0033813	CG12765	fsd	0	0	4	0
17314	FBgn0261928	CG42795	CG42795	0	0	4	0
17326	FBgn0039170	CG13609	CG13609	1.71429	0	2.28571	0
17328	FBgn0263490	CG34100	mld	0	0	4	0
17334	FBgn0039205	CG13623	CG13623	0	0	0	0	lethal
17342	FBgn0031720	CG14013	CG14013	0	0	4	0
17344	FBgn0011710	CG1403	42614	0	0	4	0
17346	FBgn0261836	CG42768	Msp300	0	0	4	0
17354	FBgn0040392	CG14050	CG14050	0	1	3	0
17369	FBgn0032312	CG14071	CG14071	0	4	0	0		0	2	2	0
17374	FBgn0036818	CG14074	CG14074	0	0	0	0	lethal
17376	FBgn0036868	CG14087	ms(3)76Ba	0	3	1	0		0	0	0	0	?
17381	FBgn0036905	CG14101	ms(3)76Ca	0	2	2	0
17383	FBgn0040786	CG14104	CG14104	0	0	4	0
17387	FBgn0036359	CG14105	CG14105	0	0	1	0	lethal
17395	FBgn0085457	CG34428	CG34428	0	0	4	0
17398	FBgn0264486	CG14119	CG43894	0	2	2	0
17418	FBgn0036036	CG14174	CG14174	0	0	4	0
17423	FBgn0036931	CG14183	CG14183	0	0	4	0
17429	FBgn0031045	CG14212	CG14212	0	0	4	0
17432	FBgn0031030	CG14217	Tao	0	0	4	0
17456	FBgn0037347	CG1427	CG1427	0	3	1	0		0	2.13333	1.86667	0
17459	FBgn0029665	CG14270	CG14270	0	0	0	0	lethal
17460	FBgn0038685	CG14282	CG14282	0	0	4	0
17484	FBgn0038567	CG14316	CG14316	0	0	4	0
17486	FBgn0038531	CG14325	CG14325	0	0	4	0
17509	FBgn0038097	CG14384	CG14384	0	0	4	0
17514	FBgn0038089	CG14387	d-cup	0	0	4	0
17517	FBgn0038073	CG14395	CG14395	0	0	0	0	lethal
17528	FBgn0037200	CG11109	CG11109	1	1	2	0
17529	FBgn0033179	CG11139	p47	0	0	0	0	lethal
17533	FBgn0036337	CG11255	AdenoK	0	0	4	0
17541	FBgn0037516	CG11286	CG11286	0	0	4	0
17542	FBgn0035550	CG11349	CG11349	0	0	4	0
17552	FBgn0037589	CG11732	Obp85a	0	0	4	0
17555	FBgn0037611	CG11755	CG11755	0	0	4	0
17563	FBgn0052311	CG33484	zormin	0	0	4	0
17574	FBgn0030583	CG14410	CG14410	0	0	4	0
17576	FBgn0030582	CG14411	CG14411	0	0	4	0
17589	FBgn0004143	CG14426	nullo	0	0	4	0
17595	FBgn0029915	CG14434	CG14434	0	0	4	0
17602	FBgn0029502	CG14437	COQ7	0	2	2	0
17618	FBgn0029880	CG14443	CG14443	0	0	4	0
17621	FBgn0029879	CG14444	APC7	0	0	4	0
17632	FBgn0053768	CG33768	CG33768	0	0	4	0
17633	FBgn0053768	CG33768	CG33768	0	0	0	0	small larvae
17648	FBgn0011230	CG14472	poe	0	3	1	0		0	2	2	0
17663	FBgn0034283	CG14492	CG14492	0	1	3	0
17667	FBgn0034286	CG33996	dpr13	0	2	2	0
17683	FBgn0034327	CG14505	CG14505	0	0	4	0
17684	FBgn0039659	CG14506	CG14506	0	0	4	0
17693	FBgn0035563	CG13716	CG13716	0	1.5	2.5	0
17701	FBgn0031885	CG13778	Mnn1	0	4	0	0		0	0	4	0
17714	FBgn0039009	CG13842	CG13842	0	0	4	0
17733	FBgn0035159	CG13896	CG13896	0	0	4	0
17736	FBgn0035164	CG13901	CG13901	4	0	0	0
17753	FBgn0035256	CG13930	CG13930	0	0	4	0
17762	FBgn0031289	CG13950	CG13950	0	0	4	0
17767	FBgn0263873	CG42589	sick	0	0	4	0
17780	FBgn0038590	CG12320	CG12320	0	3	1	0		0	3.5	0.5	0
17789	FBgn0037370	CG1236	CG1236	0	0	4	0
17793	FBgn0040356	CG12498	CG12498	0	0	4	0
17796	FBgn0030952	CG12609	CG12609	0	0	4	0
17826	FBgn0000115	CG6025	Arl1	0	4	0	0		0	0	4	0
17832	FBgn0038092	CG31298	beat-Vb	0	0	4	0
17837	FBgn0038395	CG10407	CG10407	0	2	2	0
17851	FBgn0038402	CG5952	Fer2	0	0	4	0
17860	FBgn0053543	CG33543	CG33543	0	2	2	0
17863	FBgn0036057	CG14164	CG14164	0	0	4	0
17869	FBgn0040892	CG14634	CG14634	0	0	4	0
17878	FBgn0040958	CG31893	Peritrophin-15b	0	0	4	0
17896	FBgn0050163	CG30163	Cpr60D	0	0	4	0
17917	FBgn0015829	CG1276	TfIIEbeta	0	0	4	0
17940	FBgn0050369	CG30369	CG30369	0	0	4	0
17972	FBgn0037490	CG10053	CG10053	0	0	4	0
17973	FBgn0037482	CG10055	CG10055	0	2	2	0
17975	FBgn0011020	CG10061	Sas-4	0	0	4	0
17990	FBgn0037517	CG10086	CG10086	0	0	4	0
18009	FBgn0024698	CG10110	Cpsf160	0	0	0	0	lethal
18014	FBgn0036366	CG10133	CG10133	0	0	4	0
18019	FBgn0035704	CG10144	Vps8	0	0	4	0
18021	FBgn0028689	CG10149	Rpn6	0	0	0	0	no progeny
18031	FBgn0260634	CG10192	eIF4G2	0	0	4	0
18035	FBgn0039115	CG10214	CG10214	0	0	4	0
18043	FBgn0039631	CG11305	Sirt7	0	0	4	0
18048	FBgn0015569	CG1131	alpha-Est10	0	0	4	0
18057	FBgn0031854	CG11323	TTLL3A	0	0	4	0
18061	FBgn0025777	CG11324	homer	0	3	1	0		0	3.2	0.8	0
18062	FBgn0031848	CG11329	Nse1	0	0	4	0
18081	FBgn0266696	CG33232	CG45186	0	0	4	0
18087	FBgn0024364	CG11417	CG11417	0	0	0	0	lethal
18099	FBgn0036580	CG13072	PDCD-5	0	0	4	0
18101	FBgn0035335	CG1320	mRpL23	3	1	0	0
18107	FBgn0023496	CG7279	Lip1	0	0	0	0	lethal
18109	FBgn0032289	CG6431	CG6431	0	0	4	0
18110	FBgn0032304	CG17134	CG17134	0	1	3	0
18117	FBgn0037039	CG10587	CG10587	0	4	0	0		0	2.85714	1.14286	0
18132	FBgn0032690	CG10333	CG10333	0	0	0	0	lethal
18158	FBgn0039936	CG11148	Gyf	2	2	0	0		0	1.33333	2.66667	0
18161	FBgn0037297	CG1116	CG1116	0	0	4	0
18172	FBgn0034913	CG11173	Snap29	2	0	2	0
18175	FBgn0030503	CG11176	Tango2	0	0	4	0
18179	FBgn0000392	CG11181	cup	0	0	0	0	?
18184	FBgn0035462	CG1120	IntS10	0	0	4	0
18212	FBgn0031054	CG14216	Ssu72	0	0	0	0	lethal
18225	FBgn0025394	CG32810	inc	0	0	4	0
18232	FBgn0035469	CG14977	CG14977	0	1	3	0
18250	FBgn0039128	CG13599	CG13599	0	0	0	0	lethal
18267	FBgn0032824	CG13962	CG13962	0	0	4	0
18272	FBgn0036218	CG14128	Sprn	0	0	4	0
18284	FBgn0037487	CG14608	CG14608	0	0	4	0
18296	FBgn0250821	CG14644	CG14644	0	0	4	0
18297	FBgn0037244	CG14647	CG14647	0	0	4	0
18307	FBgn0037283	CG14658	CG14658	0	0	4	0
18335	FBgn0037850	CG14695	CG14695	0	0	4	0
18341	FBgn0037920	CG14710	CG14710	0	0	4	0
18347	FBgn0037924	CG14712	CG14712	2.28571	1.71429	0	0		4	0	0	0
18358	FBgn0037987	CG14739	CG14739	0	0	4	0
18379	FBgn0266284	CG14788	Ns3	0	4	0	0		4	0	0	0
18396	FBgn0014411	CG14804	Vps26	0	4	0	0		0.5	3.5	0	0
18402	FBgn0002645	CG1483	Map205	0	0	4	0
18406	FBgn0035797	CG14837	CG14837	0	0	4	0
18419	FBgn0038315	CG14866	CG14866	0	0	4	0
18426	FBgn0038436	CG14886	Gyc-89Db	0	0	1	0	lethal
18431	FBgn0051371	CG31371	CG31371	0	0	4	0
18447	FBgn0029710	CG3568	CG3568	0	0	4	0
18472	FBgn0032374	CG14931	CG14931	0	0	4	0
18474	FBgn0032375	CG14932	CG14932	0	0	3.33333	0.666667
18475	FBgn0264815	CG42325	Pde1c	0	0	4	0
18479	FBgn0035470	CG14980	Ccz1	0	2	2	0
18492	FBgn0035533	CG15015	Cip4	0	0	4	0
18513	FBgn0031100	CG1504	CG1504	0	0	4	0
18524	FBgn0034387	CG15077	Cyp12b2	0	0	4	0
18526	FBgn0036187	CG11660	RIOK1	0	0	4	0
18541	FBgn0030926	CG6367	psh	0	2	2	0
18565	FBgn0033688	CG8877	Prp8	0	0	0	0	lethal
18593	FBgn0014863	CG1019	Mlp84B	0	0	4	0
18597	FBgn0027514	CG1024	CG1024	0	3.2	0.8	0		2	2	0	0
18600	FBgn0033984	CG10255	Lap1	0	0	4	0
18606	FBgn0032814	CG10366	CG10366	0	0	4	0
18610	FBgn0261403	CG10392	sxc	0	0	0	0	lethal
18617	FBgn0031877	CG10399	CG10399	0	1	3	0
18618	FBgn0032730	CG10431	CG10431	0	0	4	0
18657	FBgn0037037	CG10588	CG10588	0	1	3	0
18658	FBgn0036294	CG10654	CG10654	0	0	4	0
18662	FBgn0035588	CG10672	CG10672	0	0	4	0
18666	FBgn0036365	CG10732	cmb	0	1	3	0
18672	FBgn0031142	CG10998	r-cup	0	0	4	0
18676	FBgn0028690	CG1100	Rpn5	0	0	0	0	lethal
18706	FBgn0266801	CG42286	CG45263	0	0	4	0
18717	FBgn0039282	CG11848	Bili	0	0	4	0
18720	FBgn0037661	CG11994	Ada	0	0	4	0
18727	FBgn0035273	CG12020	CG12020	0	0	4	0
18742	FBgn0026679	CG12113	IntS4	0	0	0	0	lethal
18777	FBgn0033701	CG13171	CG13171	0	2	2	0
18787	FBgn0033848	CG13330	CG13330	0	2	2	0
18794	FBgn0029501	CG13580	Crtp	0	1	3	0
18800	FBgn0037128	CG14572	CG14572	0	0	4	0
18801	FBgn0037129	CG14565	CG14565	0	0	4	0
18805	FBgn0051560	CG31560	CG31560	0	0	4	0
18817	FBgn0038285	CG6974	CG6974	0	0	4	0
18823	FBgn0035056	CG9196	spz6	0	0	4	0
18845	FBgn0041147	CG10850	ida	4	0	0	0
18849	FBgn0035501	CG1299	CG1299	0	1	3	0
18855	FBgn0052241	CG32241	CG32241	0	0	4	0
18861	FBgn0035555	CG13720	CG13720	0	0	4	0
18866	FBgn0262870	CG43225	axo	0	0	4	0
18868	FBgn0042131	CG18808	CG18808	0	0	4	0
18873	FBgn0002526	CG10236	LanA	0	2	2	0
18900	FBgn0035673	CG6602	CG6602	0	0	4	0
18918	FBgn0036470	CG13463	EAChm	0	0	4	0
18925	FBgn0038761	CG17190	CG17190	0	0	4	0
18930	FBgn0038701	CG18493	CG18493	0	0	4	0
18932	FBgn0051200	CG31200	CG31200	0	0	4	0
18935	FBgn0039008	CG6972	CG6972	0	0	4	0
18946	FBgn0039252	CG11771	CG11771	0	0	4	0
18954	FBgn0035453	CG10357	CG10357	0	0	4	0
18955	FBgn0035162	CG13900	CG13900	0	0	0	0	lethal
18956	FBgn0032613	CG13283	CG13283	0	1	3	0
18967	FBgn0044011	CG1859	Spn43Ad	0	0	4	0
18970	FBgn0027930	CG1102	MP1	0	0	4	0
18973	FBgn0004181	CG2668	Ebp	0	1	3	0
18978	FBgn0036070	CG8072	CG8072	0	0	4	0
18989	FBgn0041234	CG33150	Gr59f	0	1	3	0
19022	FBgn0039938	CG11153	Sox102F	0	0	4	0
19032	FBgn0032774	CG17549	CG17549	0	0	4	0
19054	FBgn0033504	CG18408	CAP	0	1	3	0
19061	FBgn0024811	CG1587	Crk	0	0	0	0	lethal
19066	FBgn0265998	CG42320	Doa	0	0	0	0	lethal
19079	FBgn0032596	CG17331	Prosbeta4	0	0	0	0	lethal
19084	FBgn0024733	CG17521	RpL10	0	0	0	0	lethal
19091	FBgn0030369	CG1786	Cyp318a1	0	0	4	0
19096	FBgn0033426	CG1814	CG1814	0	0	4	0
19102	FBgn0000109	CG18315	Aprt	0	0	4	0
19110	FBgn0032202	CG18619	REPTOR-BP	0	3	1	0		0	0	4	0
19124	FBgn0001122	CG2204	Galphao	0	2	2	0
19145	FBgn0031155	CG15446	CG15446	0	0	4	0
19148	FBgn0034151	CG15617	CG15617	0	2	2	0
19157	FBgn0015336	CG15865	CG15865	0	0	4	0
19164	FBgn0035060	CG16932	Eps-15	0	0	4	0
19167	FBgn0032525	CG16954	Hsp60D	0	0	4	0
19172	FBgn0028841	CG17330	jhamt	0	0	4	0
19178	FBgn0031597	CG17612	CG17612	0	0	4	0
19180	FBgn0262115	CG17683	CG17683	0	3	1	0		0	4	0	0
19182	FBgn0010215	CG17947	alpha-Cat	0	0	4	0
19187	FBgn0265268	CG18234	CG18234	0	0	4	0
19189	FBgn0031869	CG18304	CG18304	0	0	4	0
19197	FBgn0042129	CG18806	OS9	0	0	0	0	lethal
19200	FBgn0024975	CG2712	CG2712	0	1	3	0
19210	FBgn0050259	CG30259	CG30259	0	0	4	0
19215	FBgn0050279	CG30279	CG30279	0	0	4	0
19219	FBgn0029925	CG3040	CG3040	0	0	4	0
19222	FBgn0050403	CG30403	CG30403	0	1	3	0
19236	FBgn0051365	CG31365	CG31365	0	0	4	0
19255	FBgn0052075	CG32075	CG32075	0	4	0	0		1	3	0	0
19259	FBgn0052086	CG32086	CG32086	0	1	3	0
19263	FBgn0052107	CG32107	CG32107	0	0	0	0	no progeny
19272	FBgn0028694	CG18174	Rpn11	0	0	0	0	lethal
19275	FBgn0260990	CG1973	yata	0	0	4	0
19302	FBgn0034467	CG15128	CG15128	0	0	4	0
19316	FBgn0032649	CG15145	CG15145	0	3	1	0		0	3	1	0
19330	FBgn0032660	CG15150	elfless	0	0	4	0
19342	FBgn0032709	CG15167	CG15167	0	0	4	0
19368	FBgn0030247	CG15208	CG15208	0	0	4	0
19398	FBgn0031143	CG1532	CG1532	0	0	0	0	lethal
19439	FBgn0030889	CG15373	CG15373	0	0	4	0
19450	FBgn0031460	CG15399	CG15399	0	0	4	0
19485	FBgn0026400	CG10009	Noa36	0	0	0	0	lethal
19490	FBgn0031606	CG15439	CG15439	0	0	0	0	lethal
19508	FBgn0038892	CG15498	CG15498	0	0	4	0
19518	FBgn0039744	CG15526	CG15526	0	0	4	0
19519	FBgn0039782	CG15539	CG15539	0	0	4	0
19522	FBgn0039820	CG15554	CG15554	0	1.33333	2.66667	0
19532	FBgn0028943	CG15638	CG15638	0	4	0	0		0	0	4	0
19545	FBgn0039481	CG15884	Cpr97Eb	0	0	0	0	no progeny
19552	FBgn0039630	CG11843	CG11843	0	4	0	0		0	4	0	0
19577	FBgn0030410	CG15727	Aven	0	0	4	0
19582	FBgn0030395	CG15730	Mks1	0	1	3	0
19603	FBgn0259149	CG42264	CG42264	0	0	4	0
19607	FBgn0261610	CG42699	CG42699	0	1	3	0
19613	FBgn0259150	CG42265	CG42265	0	0	4	0
19618	FBgn0029864	CG15894	CG15894	0	1	3	0
19621	FBgn0033085	CG15908	CG15908	0	2	2	0
19627	FBgn0030704	CG15916	CG15916	0	0	0	0	lethal
19636	FBgn0033188	CG1600	Drat	0	0	4	0
19653	FBgn0025549	CG1659	unc-119	0	0	4	0
19661	FBgn0034940	CG16787	CG16787	0	0	0	0	lethal
19689	FBgn0011655	CG1775	Med	0	4	0	0		0	4	0	0
19691	FBgn0002774	CG11680	mle	0	0	4	0
19717	FBgn0043903	CG14226	dome	0	3	1	0		0	3	1	0
19749	FBgn0050148	CG30148	CG30148	0	0	4	0
19877	FBgn0034230	CG4853	CG4853	0	0	4	0
19902	FBgn0264598	CG14047	PsGEF	0	0	4	0
19932	FBgn0038069	CG11608	CG11608	0	0	4	0
19953	FBgn0039126	CG13601	CG13601	0	0	4	0
20040	FBgn0031233	CG11490	Tbc1d15-17	0	0	0	0	small larvae
20155	FBgn0037329	CG12162	POLDIP2	0	0	4	0
20164	FBgn0029810	CG12239	CG12239	0	0	4	0
20177	FBgn0003124	CG12306	polo	4	0	0	0
20200	FBgn0260461	CG14098	Rcd7	0	2	2	0
20239	FBgn0260866	CG12489	dnr1	3	1	0	0
20265	FBgn0039544	CG12877	CG12877	0	0	4	0
20270	FBgn0033526	CG12892	Caf1-105	0	0	4	0
20277	FBgn0033461	CG12923	CG12923	0	4	0	0		0	1	3	0
20295	FBgn0037753	CG12947	CG12947	0	0	4	0
20304	FBgn0030840	CG12993	p-cup	0	0	4	0
20305	FBgn0032329	CG16840	Art8	0	0	4	0
20316	FBgn0035073	CG16896	CG16896	0	1	3	0
20319	FBgn0034480	CG16898	CG16898	0	0	4	0
20327	FBgn0035064	CG16912	TyrRS-m	0	3.2	0.8	0		0	0	4	0
20336	FBgn0032988	CG3278	Tif-IA	0	0	0	0	lethal
20338	FBgn0266917	CG16941	CG16941	0	0	0	0	lethal
20385	FBgn0039945	CG17159	CG17159	0	0	4	0
20388	FBgn0036462	CG17166	mRpL39	4	0	0	0
20409	FBgn0046225	CG17230	CG17230	0	1	3	0
20427	FBgn0039350	CG17383	jigr1	0	0	4	0
20433	FBgn0028697	CG17420	RpL15	0	0	0	0	lethal
20455	FBgn0030301	CG1745	HP5	0	1	3	0
20458	FBgn0039977	CG17454	CG17454	4	0	0	0
20472	FBgn0063496	CG17525	GstE4	0	1	3	0
20500	FBgn0031197	CG17601	CG17601	0	1	3	0
20507	FBgn0030467	CG1764	CG1764	0	0	4	0
20522	FBgn0041210	CG1770	HDAC4	0	2	2	0
20529	FBgn0003067	CG17725	Pepck	0	0	4	0
20536	FBgn0010531	CG17753	Ccs	0	4	0	0		0	0	4	0
20541	FBgn0029751	CG17764	CG17764	0	0	4	0
20549	FBgn0023534	CG17778	CG17778	0	1	3	0
20567	FBgn0030063	CG1789	CG1789	1.71429	2.28571	0	0		4	0	0	0
20571	FBgn0031961	CG7102	CG7102	0	0	4	0
20604	FBgn0036038	CG18176	defl	0	0	4	0
20647	FBgn0035642	CG18586	CG18586	0	0	4	0
20667	FBgn0086690	CG33957	Plp	0	1	3	0
20672	FBgn0053208	CG33208	Mical	0	0	4	0
20687	FBgn0042105	CG18748	CG18748	0	0	4	0
20688	FBgn0042106	CG18754	CG18754	0	0	4	0
20693	FBgn0042110	CG18765	CG18765	0	0	4	0
20702	FBgn0042132	CG18809	CG18809	0	0	4	0
20705	FBgn0026143	CG3658	CDC45L	0	0	4	0
20733	FBgn0039870	CG1896	CG1896	0	0	4	0
20745	FBgn0039911	CG1909	CG1909	0	0	4	0
20758	FBgn0037468	CG1943	CG1943	0	0	4	0
20767	FBgn0033401	CG1968	CG1968	1	1	2	0
20783	FBgn0037382	CG2031	Hpr1	0	4	0	0		0	0	4	0
20794	FBgn0033203	CG2070	CG2070	0	0	4	0
20798	FBgn0263392	CG2083	Tet	0	0	4	0
20814	FBgn0025825	CG2128	HDAC3	0	0	0	0	lethal
20819	FBgn0052687	CG32687	CG32687	0	0	4	0
20849	FBgn0030196	CG2222	Psf3	0	1	3	0
20869	FBgn0035204	CG2277	CG2277	0	0	0	0	lethal
20874	FBgn0085350	CG34321	inaF-C	0	0	4	0
20879	FBgn0015570	CG2505	alpha-Est2	0	0	4	0
20909	FBgn0003079	CG2845	Raf	0	2	2	0
20918	FBgn0029728	CG2861	CG2861	0	0	4	0
20924	FBgn0023526	CG2865	CG2865	0	0	0	0	lethal
20926	FBgn0004901	CG2867	Prat	0	0	0	0	no progeny
20928	FBgn0030195	CG2898	CG2898	0	2	2	0
20942	FBgn0027548	CG2910	nito	2	1	1	0		0	4	0	0
20946	FBgn0037342	CG2931	CG2931	0	4	0	0		4	0	0	0
20963	FBgn0004867	CG5920	RpS2	0	0	0	0	lethal
20970	FBgn0039505	CG5934	CG5934	0	0	4	0
20979	FBgn0031913	CG5958	CG5958	0	0	4	0
20989	FBgn0000121	CG5962	Arr2	0	0	4	0
20994	FBgn0010328	CG5965	woc	0	0	0	0	lethal
20998	FBgn0033842	CG5970	cbc	0	0	0	0	lethal
21000	FBgn0035916	CG5978	GAPsec	0	0	4	0
21005	FBgn0039501	CG5987	CG5987	0	0	4	0
21037	FBgn0025457	CG7581	Bub3	0	0	0	0	lethal
21041	FBgn0027518	CG7609	CG7609	0	0	4	0
21046	FBgn0260399	CG7719	gwl	0	1	3	0
21066	FBgn0260959	CG42572	MCPH1	0	0	4	0
21082	FBgn0040261	CG13271	Ugt36Bb	0	0	4	0
21086	FBgn0036246	CG17154	CG17154	0	4	0	0		0	0	4	0
21090	FBgn0050076	CG30076	CG30076	0	0	4	0
21092	FBgn0050083	CG30083	CG30083	0	0	4	0
21101	FBgn0050120	CG30120	CG30120	0	0	4	0
21109	FBgn0250850	CG30149	rig	0	1	3	0
21111	FBgn0050178	CG30178	CG30178	0	0	4	0
21120	FBgn0050291	CG30291	CG30291	0	0	4	0
21127	FBgn0050324	CG30324	CG30324	0	0	4	0
21136	FBgn0050342	CG30342	Prp38	0	0	0	0	lethal
21144	FBgn0050357	CG30357	CG30357	0	0	4	0
21146	FBgn0050363	CG30363	cola	0	0	4	0
21153	FBgn0050378	CG30378	CG30378	0	2.5	1.5	0		0	0	4	0
21159	FBgn0050383	CG30383	CG30383	0	1	3	0
21166	FBgn0050398	CG30398	CG30398	0	0	4	0
21175	FBgn0050429	CG30429	CG30429	0	0	4	0
21177	FBgn0050440	CG30440	CG30440	0	0	4	0
21182	FBgn0259977	CG30445	Tdc1	0	0	4	0
21186	FBgn0050456	CG30456	CG30456	0	3	1	0		0	1.09091	2.90909	0
21206	FBgn0003372	CG3047	Sgs1	0	0	4	0
21216	FBgn0040752	CG30483	Prosap	0	0	4	0
21221	FBgn0050484	CG30484	CG30484	0	0	4	0
21229	FBgn0050486	CG30486	CG30486	0	0	4	0
21232	FBgn0050487	CG30487	CG30487	0	0	4	0
21235	FBgn0050489	CG30489	Cyp12d1-p	0	0	4	0
21258	FBgn0031601	CG3058	Dim1	0	0	0	0	lethal
21267	FBgn0034835	CG3092	CG3092	0	0	4	0
21280	FBgn0051016	CG31016	CG31016	0	2	2	0
21281	FBgn0051017	CG31017	PH4alphaNE3	0	1	3	0
21308	FBgn0266566	CG31291	CG45105	0	0	4	0
21317	FBgn0020299	CG31317	stumps	0	0	4	0
21331	FBgn0037213	CG12581	CG12581	0	0	4	0
21333	FBgn0085438	CG34409	CG34409	0	4	0	0		0	2	2	0
21340	FBgn0041588	CG31426	eIF2D	0	0	4	0
21345	FBgn0051441	CG31441	CG31441	0	0	4	0
21353	FBgn0051465	CG31465	CG31465	0	1	3	0
21358	FBgn0038319	CG31478	mRpL9	0	1	0	0	lethal
21359	FBgn0051493	CG31493	CG31493	0	4	0	0		1	3	0	0
21366	FBgn0263346	CG31534	CG43427	0	0	4	0
21368	FBgn0051538	CG31538	CG31538	0	2	2	0
21383	FBgn0023090	CG31623	dtr	0	0	4	0
21393	FBgn0051687	CG31687	CG31687	1	0	3	0
21394	FBgn0263355	CG31688	CG31688	0	0	4	0
21398	FBgn0051694	CG31694	CG31694	0	0	4	0
21399	FBgn0005590	CG31695	scw	0	0	0	0	lethal
21405	FBgn0051721	CG31721	Trim9	0	4	0	0		1.2	2.8	0	0
21410	FBgn0051739	CG31739	AspRS-m	3	1	0	0
21426	FBgn0028893	CG31819	CG31819	0	4	0	0		0	0	4	0
21437	FBgn0044328	CG32052	CG32052	0	0	4	0
21454	FBgn0260965	CG42588	CG42588	0	0	0	0	lethal
21480	FBgn0038234	CG3351	mRpL11	1	3	0	0		2	2	0	0
21483	FBgn0035148	CG3402	CG3402	0	0	4	0
21495	FBgn0024986	CG3719	CG3719	0	1	3	0
21504	FBgn0051715	CG31715	CG31715	0	1	3	0
21511	FBgn0040396	CG3939	CG3939	0	0	4	0
21519	FBgn0262869	CG43224	Gfrl	0	0	4	0
21521	FBgn0039071	CG4434	CG4434	0	0	4	0
21531	FBgn0016926	CG4710	Pino	0	4	0	0		0	4	0	0
21534	FBgn0030786	CG4742	mRpL22	0	0	0	0	lethal
21541	FBgn0030790	CG4768	CG4768	0	0	4	0
21549	FBgn0026084	CG4944	cib	0	0	4	0
21551	FBgn0259482	CG4946	Mob3	0	0	4	0
21554	FBgn0085197	CG34168	CG34168	0	0	4	0
21566	FBgn0039427	CG5447	CG5447	0	0	4	0
21567	FBgn0034371	CG5473	SP2637	0	0	4	0
21577	FBgn0039737	CG7920	CG7920	4	0	0	0
21583	FBgn0267366	CG5017	mil	0	0	4	0
21587	FBgn0031894	CG4496	CG4496	0	0	4	0
21600	FBgn0052199	CG32199	CG32199	0	0	4	0
21610	FBgn0011642	CG32018	Zyx	0	0	4	0
21618	FBgn0030434	CG4400	Brms1	0	2	2	0
21620	FBgn0034734	CG4554	CG4554	4	0	0	0
21633	FBgn0037996	CG4830	CG4830	0	0	4	0
21643	FBgn0035641	CG5568	CG5568	0	0	4	0
21645	FBgn0032171	CG5846	CG5846	0	1	3	0
21646	FBgn0030647	CG6324	CG6324	0	0	4	0
21650	FBgn0034191	CG6984	CG6984	0	0	4	0
21652	FBgn0037087	CG7519	CG7519	0	0	4	0
21668	FBgn0052150	CG32150	CG32150	0	0	4	0
21672	FBgn0052221	CG32221	CG32221	0	0	4	0
21677	FBgn0020261	CG3291	pcm	4	0	0	0
21685	FBgn0031279	CG3544	CG3544	0	0	4	0
21688	FBgn0003257	CG3593	r-l	0	0	4	0
21693	FBgn0031417	CG3597	CG3597	0	0	4	0
21698	FBgn0032974	CG3651	CG3651	0	0	4	0
21715	FBgn0034800	CG3788	CG3788	0	2	2	0
21738	FBgn0260859	CG3911	Bet3	0	0	0	0	lethal
21745	FBgn0020545	CG3943	kraken	0	0	4	0
21748	FBgn0017567	CG3944	ND-23	0	0	0	0	lethal
21760	FBgn0035245	CG13927	GC	0	0.5	3.5	0
21761	FBgn0054056	CG34056	CG34056	0	0	4	0
21780	FBgn0041582	CG4057	tamo	0	0	4	0
21783	FBgn0036301	CG4069	CG4069	2	0	2	0
21784	FBgn0036812	CG4076	Nufip	0	3	1	0		0	4	0	0
21793	FBgn0001986	CG4152	l(2)35Df	0	0	0	0	lethal
21797	FBgn0038295	CG4154	Gyc88E	0	0	4	0
21799	FBgn0028693	CG4157	Rpn12	0	0	0	0	lethal
21805	FBgn0002524	CG4162	lace	0	0	0	0	lethal
21809	FBgn0027592	CG4184	MED15	0	1	3	0
21814	FBgn0003557	CG4244	Su(dx)	0	0	4	0
21832	FBgn0035978	CG4347	UGP	0	0	0	0	lethal
21865	FBgn0010520	CG4539	Bka	0	0	4	0
21867	FBgn0029907	CG4547	Atx-1	0	0	4	0
21872	FBgn0037844	CG4570	CG4570	0	0	4	0
21881	FBgn0039344	CG4582	CG4582	0	1	3	0
21886	FBgn0029924	CG4586	CG4586	0	0	4	0
21895	FBgn0014163	CG4609	fax	0	0.666667	3.33333	0
21898	FBgn0035591	CG4611	CG4611	0	4	0	0		0	4	0	0
21901	FBgn0033806	CG4616	FLASH	0	1	3	0
21909	FBgn0263456	CG4641	nwk	0	0	4	0
21914	FBgn0259818	CG42399	CG42399	0	0	4	0
21917	FBgn0039348	CG4673	Npl4	0	3	1	0		0	2	2	0
21921	FBgn0039029	CG4704	CG4704	0	0	4	0
21924	FBgn0033818	CG4712	CG4712	0	0	4	0
21930	FBgn0027508	CG4719	Tnks	0	0	4	0
21937	FBgn0262647	CG4738	Nup160	0	0	0	0	lethal
21941	FBgn0283525	CG4749	l(2)10685	0	0	4	0
21946	FBgn0028902	CG4767	Tektin-A	0	0	4	0
21947	FBgn0031314	CG4785	IntS14	0	1	3	0
21953	FBgn0037876	CG4820	CG4820	0	0	4	0
21959	FBgn0086757	CG4840	cbs	0	0	4	0
21960	FBgn0243511	CG4845	psidin	0	0	4	0
21965	FBgn0026083	CG4857	tyf	1	2	1	0		0	3.2	0.8	0
21966	FBgn0036624	CG4877	RAF2	0	0	4	0
21972	FBgn0028884	CG4892	CG4892	0	0	4	0
21973	FBgn0005593	CG4897	RpL7	0	0	0	0	lethal
21979	FBgn0032364	CG4970	CG4970	0	0	4	0
21992	FBgn0039373	CG5024	CG5024	0	0	4	0
21995	FBgn0261458	CG33979	capt	0	2	2	0
22007	FBgn0265297	CG5119	pAbp	0	0	0	0	lethal
22021	FBgn0032246	CG5168	CG5168	0	1	3	0
22031	FBgn0038694	CG5217	CG5217	0	1	3	0
22041	FBgn0038045	CG5232	NANS	0	0	4	0
22046	FBgn0036987	CG5274	CG5274	0	0	4	0
22050	FBgn0035952	CG5280	CG5280	0	0	4	0
22057	FBgn0036772	CG5290	CG5290	0	0	0	0	lethal
22059	FBgn0001098	CG5320	Gdh	0	3	1	0		0	4	0	0
22061	FBgn0030575	CG5321	CG5321	0	0	4	0
22064	FBgn0032407	CG5325	Pex19	0	0	4	0
22069	FBgn0032249	CG5337	TBC1D16	0	1	3	0
22077	FBgn0266671	CG5341	Sec6	0	0	0	0	lethal
22082	FBgn0037917	CG5344	wkd	0	0	4	0
22089	FBgn0030578	CG5347	CG5347	0	0	4	0
22094	FBgn0005683	CG5354	pie	0	0	4	0
22104	FBgn0028688	CG5378	Rpn7	0	0	0	0	lethal
22113	FBgn0028978	CG5408	trbl	1	0	3	0
22132	FBgn0261792	CG5454	snRNP-U1-C	0	0	0	0	lethal
22138	FBgn0034893	CG5479	mRpL43	4	0	0	0
22142	FBgn0038054	CG5509	CG5509	0	0	4	0
22144	FBgn0015541	CG5518	sda	0	0.666667	3.33333	0
22146	FBgn0261119	CG5519	Prp19	0	1	3	0
22155	FBgn0032444	CG5525	CG5525	0	0	0	0	lethal
22158	FBgn0035639	CG5537	kri	0	4	0	0		4	0	0	0
22159	FBgn0053969	CG33969	CG33969	0	2	2	0
22163	FBgn0036759	CG5577	CG5577	0	0	4	0
22169	FBgn0039530	CG5586	Tusp	0	0	4	0
22170	FBgn0263667	CG5591	Lpt	0	0	4	0
22173	FBgn0037857	CG4683	Tengl4	0	0	0	0	lethal
22194	FBgn0030853	CG5703	ND-24	0	0	0	0	lethal
22199	FBgn0027617	CG5808	CG5808	0	0	0	0	lethal
22200	FBgn0015625	CG5814	CycB3	0	0	4	0
22221	FBgn0053490	CG33490	CG33490	0	0	4	0
22238	FBgn0038332	CG6136	CG6136	0	0	4	0
22257	FBgn0032445	CG6153	CG6153	0	0	4	0
22268	FBgn0032447	CG6167	PICK1	0	0	4	0
22281	FBgn0026634	CG6177	ldlCp	0	0	4	0
22300	FBgn0029503	CG6198	CHORD	0	3	1	0		0	0	4	0
22317	FBgn0025802	CG6939	Sbf	0	0	4	0
22355	FBgn0266417	CG4893	CG45057	0	0	4	0
22412	FBgn0040475	CG6757	SH3PX1	0	0	4	0
22445	FBgn0040237	CG6815	bor	4	0	0	0
22450	FBgn0037935	CG6834	CG6834	0	0	0	0	lethal
22455	FBgn0036813	CG6877	Atg3	0	0	4	0
22460	FBgn0031711	CG6907	CG6907	3	1	0	0
22469	FBgn0036236	CG6931	CG6931	0	0	4	0
22476	FBgn0040230	CG6224	dbo	0	1	3	0
22482	FBgn0037794	CG6254	CG6254	0	0	4	0
22483	FBgn0037802	CG6284	Sirt6	0	0	4	0
22496	FBgn0032363	CG6509	Dlg5	0	4	0	0		0	2	2	0
22497	FBgn0027363	CG6521	Stam	0	0	0	0	lethal
22526	FBgn0267689	CG7196	CG46025	0	0	4	0
22536	FBgn0031972	CG7221	Wwox	0	3	1	0		0	0	0	0	?
22541	FBgn0031414	CG33955	eys	0	1	3	0
22547	FBgn0036224	CG7257	Rpt4R	0	3	1	0		0	4	0	0
22552	FBgn0038274	CG7262	Nup93-2	0	0	4	0
22561	FBgn0036500	CG7275	CG7275	4	0	0	0
22568	FBgn0039711	CG7824	CG7824	0	1	3	0
22570	FBgn0002924	CG7831	ncd	0	0	4	0
22573	FBgn0039696	CG7837	CG7837	0	0	4	0
22574	FBgn0033062	CG7843	Ars2	0	0	0	0	lethal
22578	FBgn0033059	CG7845	CG7845	4	0	0	0
22588	FBgn0033060	CG7849	CG7849	0	3	1	0		0	4	0	0
22611	FBgn0038248	CG7886	CG7886	0	0	4	0
22618	FBgn0030995	CG7914	CG7914	0	4	0	0		0	4	0	0
22620	FBgn0262579	CG43119	Ect4	0	0	4	0
22627	FBgn0027549	CG7927	CG7927	0	0	4	0
22637	FBgn0038890	CG7956	CG7956	0	1	3	0
22643	FBgn0035850	CG7986	Atg18a	0	0	4	0
22650	FBgn0038582	CG7988	CG7988	0	0	4	0
22652	FBgn0035266	CG7995	Gk2	0	0	4	0
22660	FBgn0036096	CG8003	CG8003	0	0	4	0
22664	FBgn0035854	CG8005	CG8005	0	4	0	0		0	4	0	0
22666	FBgn0031008	CG8010	CG8010	0	0	4	0
22671	FBgn0015477	CG8014	Rme-8	0	0	0	0	lethal
22687	FBgn0033891	CG8067	CG8067	0	0	4	0
22689	FBgn0038948	CG5383	PSR	0	0	4	0
22690	FBgn0011743	CG5409	Arp53D	0	0	4	0
22694	FBgn0039152	CG6129	Root	0	2	2	0
22725	FBgn0250908	CG42242	beat-VII	0	0	4	0
22730	FBgn0038579	CG14313	CG14313	0	2	2	0
22742	FBgn0083949	CG34113	CG34113	0	4	0	0		0	0	4	0
22752	FBgn0034443	CG10460	cer	0	2	2	0
22755	FBgn0259680	CG42349	Pkcdelta	0	0	4	0
22777	FBgn0040775	CG12158	CG12158	0	4	0	0		1	2	1	0
22796	FBgn0040827	CG13315	CG13315	0	0	4	0
22804	FBgn0042199	CG13713	CG13713	0	0	4	0
22823	FBgn0000244	CG9379	by	0	1	3	0
22837	FBgn0032679	CG10302	bsf	1	3	0	0		0	4	0	0
22851	FBgn0260049	CG10724	flr	0	0	4	0
22864	FBgn0034687	CG11475	CG11475	0	0	4	0
22867	FBgn0039637	CG11880	CG11880	0	0	4	0
22908	FBgn0259192	CG42296	CG42296	0	1	3	0
22916	FBgn0035344	CG16761	Cyp4d20	0	0	4	0
22920	FBgn0001967	CG16880	NimC3	0	0	4	0
22936	FBgn0033836	CG18278	CG18278	0	0	4	0
22948	FBgn0027106	CG2977	Inx7	0	0	4	0
22959	FBgn0259247	CG42345	laccase2	0	0	0	0	lethal
22962	FBgn0051189	CG31189	CG31189	0	0	4	0
22975	FBgn0052451	CG32451	SPoCk	0	0	4	0
22980	FBgn0010422	CG3710	TfIIS	0	0	4	0
22983	FBgn0032123	CG3811	Oatp30B	1	1	2	0
22989	FBgn0065108	CG34059	ppk16	0	0	4	0
23000	FBgn0026575	CG32575	hang	0	4	0	0		0	4	0	0
23008	FBgn0039420	CG6154	CG6154	1.66667	0.666667	1.66667	0
23013	FBgn0039178	CG6356	CG6356	0	0	4	0
23020	FBgn0033377	CG8073	Pmm45A	0	0	4	0
23024	FBgn0034002	CG8079	CG8079	0	0	4	0
23028	FBgn0032010	CG8086	CG8086	0	0	0	0	lethal
23031	FBgn0033993	CG8089	CG8089	0	0	4	0
23044	FBgn0031041	CG12788	CG12788	0	0	4	0
23057	FBgn0052446	CG32446	Atox1	0	0	4	0
23061	FBgn0034814	CG9890	CG9890	0	4	0	0		4	0	0	0
23075	FBgn0039735	CG7911	Nph	0	0	4	0
23083	FBgn0010411	CG8900	RpS18	0	0	4	0
23084	FBgn0032047	CG13088	CG13088	0	0	4	0
23091	FBgn0038617	CG12333	CG12333	0	2	2	0
23106	FBgn0040650	CG15456	CG15456	0	0	4	0
23108	FBgn0034104	CG15705	CG15705	0	0	4	0
23119	FBgn0261800	CG7123	LanB1	0	0	0	0	lethal
23131	FBgn0000996	CG8171	dup	0	0	0	0	lethal
23134	FBgn0034142	CG8306	CG8306	0	0	4	0
23142	FBgn0001324	CG8491	kto	0	0	4	0
23153	FBgn0085442	CG34413	NKAIN	0	2	2	0
23167	FBgn0027563	CG9631	CG9631	0	2	2	0
23171	FBgn0027570	CG9761	Nep2	0	0	0	0	lethal
23179	FBgn0023129	CG3705	aay	0	0	0	0	lethal
23192	FBgn0037169	CG11404	CG11404	0	0	4	0
23203	FBgn0039303	CG11857	CG11857	0	0	4	0
23207	FBgn0035165	CG13887	CG13887	0	0	4	0
23217	FBgn0034321	CG14502	CG14502	0	0	4	0
23220	FBgn0030309	CG1572	CG1572	0	2	2	0
23222	FBgn0053696	CG33696	CNMaR	0	3	1	0		0	0	4	0
23229	FBgn0004436	CG2013	Ubc6	0	0	4	0
23241	FBgn0051266	CG31266	CG31266	0	0	4	0
23249	FBgn0038474	CG5184	mRpS11	0	4	0	0		0	4	0	0
23259	FBgn0032665	CG15152	CG15152	0	2	2	0
23270	FBgn0033358	CG8216	CG8216	0	0	4	0
23273	FBgn0037514	CG10919	CG10919	0	0	4	0
23280	FBgn0052220	CG32220	Csas	0	0	4	0
23286	FBgn0040338	CG11639	TfIIA-S-2	0	0	4	0
23289	FBgn0032634	CG6840	Rpb11	0	0	0	0	lethal
23313	FBgn0031512	CG15404	CG15404	0	0	4	0
23314	FBgn0066292	CG33350	CheB42c	0	0	4	0
23321	FBgn0050395	CG30395	CG30395	0	0	4	0
23328	FBgn0052405	CG32405	Cpr65Av	0	0	4	0
23339	FBgn0030105	CG15369	CG15369	0	0	4	0
[truncated: 2,092 more rows]

## Sheet: Unable to screen
Count	481
VDRC line	FlyBase ID	CG name	Symbol
862	FBgn0003716	CG14026	tkv
899	FBgn0013272	CG5820	Gp150
1021	FBgn0004598	CG18734	Fur2
1043	FBgn0011204	CG12086	cue
1316	FBgn0027579	CG5508	mino
1385	FBgn0039747	CG9753	AdoR
1463	FBgn0032465	CG12404	CG12404
2713	FBgn0050156	CG30156	CG30156
2902	FBgn0010379	CG4006	Akt1
2947	FBgn0262656	CG10798	Myc
2948	FBgn0262656	CG10798	Myc
3016	FBgn0003071	CG4001	Pfk
3308	FBgn0005626	CG10118	ple
3347	FBgn0020497	CG13387	emb
3859	FBgn0011708	CG4214	Syx5
3962	FBgn0033032	CG1298	kune
4100	FBgn0035290	CG1887	dsb
4474	FBgn0263006	CG3725	SERCA
4818	FBgn0000119	CG5912	arr
5079	FBgn0029117	CG9943	Surf1
5199	FBgn0085385	CG34356	CG34356
5279	FBgn0263607	CG32155	l(3)72Dp
5413	FBgn0267849	CG5081	Syx7
6031	FBgn0037873	CG6666	SdhC
6098	FBgn0038053	CG18549	CG18549
6131	FBgn0264255	CG9907	para
6181	FBgn0030996	CG14194	CG14194
6229	FBgn0016984	CG9985	sktl
6547	FBgn0024245	CG17559	dnt
6593	FBgn0034612	CG10505	CG10505
6685	FBgn0261046	CG31190	Dscam3
6704	FBgn0259677	CG42346	CG42346
6719	FBgn0039213	CG6668	atl
6853	FBgn0039172	CG5677	Spase22-23
6860	FBgn0039787	CG9702	CG9702
6969	FBgn0002783	CG18740	mor
7039	FBgn0029709	CG3564	CHOp24
7070	FBgn0029789	CG3160	CG3160
7167	FBgn0005278	CG2674	Sam-S
7376	FBgn0015838	CG8075	Vang
7446	FBgn0035325	CG13806	CG13806
7513	FBgn0037070	CG11309	CG11309
7518	FBgn0037442	CG10277	godzilla
7524	FBgn0038028	CG10035	CG10035
7673	FBgn0032313	CG14070	CG14070
7683	FBgn0040968	CG14933	CG14933
7688	FBgn0051860	CG31860	ZnT33D
7706	FBgn0028541	CG7364	TM9SF4
7743	FBgn0266464	CG33101	Nsf2
7752	FBgn0027081	CG5353	ThrRS
7799	FBgn0261609	CG9946	eIF-2alpha
7882	FBgn0031732	CG11149	CG11149
7916	FBgn0003514	CG3595	sqh
7978	FBgn0033793	CG3955	CG3955
8101	FBgn0033047	CG7882	CG7882
8315	FBgn0030343	CG1886	ATP7
8416	FBgn0036808	CG18363	Dic4
8420	FBgn0260857	CG14084	Bet1
8442	FBgn0037005	CG5078	CG5078
8447	FBgn0037108	CG11306	CG11306
8475	FBgn0037414	CG1153	Osi7
8534	FBgn0036843	CG6812	CG6812
8754	FBgn0033494	CG33135	KCNQ
8784	FBgn0033876	CG10808	Syngr
9180	FBgn0035600	CG4769	Cyt-c1
9209	FBgn0036173	CG7394	CG7394
9235	FBgn0267330	CG5183	KdelR
9308	FBgn0053116	CG33116	CG33116
9571	FBgn0022238	CG5738	lolal
9865	FBgn0038642	CG7709	Muc91C
9869	FBgn0261262	CG42613	CG42613
10328	FBgn0028875	CG32975	nAChRalpha5
10376	FBgn0038490	CG5285	CG5285
10443	FBgn0261793	CG18009	Trf2
10595	FBgn0250838	CG30415	roh
10598	FBgn0034909	CG4797	CG4797
10958	FBgn0015240	CG11783	Hr96
11112	FBgn0264449	CG14632	CG43867
11210	FBgn0010173	CG9633	RpA-70
11229	FBgn0038951	CG5380	CG5380
11906	FBgn0036945	CG6981	Ssk
12101	FBgn0011016	CG5474	SsRbeta
12213	FBgn0040353	CG14417	CG14417
12330	FBgn0002921	CG5670	Atpalpha
12360	FBgn0002031	CG10691	l(2)37Cc
12392	FBgn0032228	CG5367	CG5367
12411	FBgn0028950	CG15255	CG15255
12571	FBgn0085436	CG34407	Not1
12573	FBgn0283521	CG12052	lola
12596	FBgn0261109	CG7764	mrn
12655	FBgn0004110	CG7895	tin
12673	FBgn0025463	CG4303	Bap60
12722	FBgn0011763	CG4654	Dp
12752	FBgn0262732	CG4143	mbf1
12952	FBgn0023212	CG4204	EloB
13054	FBgn0037109	CG7162	MED1
13132	FBgn0052441	CG32441	CG32441
13215	FBgn0031646	CG2837	CG2837
13324	FBgn0035032	CG4692	ATPsynF
13367	FBgn0051976	CG31976	CG31976
13403	FBgn0015031	CG14028	cype
13426	FBgn0025571	CG5836	SF1
13443	FBgn0038923	CG13410	mRpL35
13492	FBgn0265574	CG6905	Cdc5
13556	FBgn0022153	CG3054	l(2)k05819
13667	FBgn0040020	CG17397	MED21
13757	FBgn0024273	CG1520	WASp
14210	FBgn0019644	CG8189	ATPsynB
14283	FBgn0036726	CG7603	QIL1
14294	FBgn0052191	CG32191	CG32191
14361	FBgn0038506	CG5860	CG5860
14504	FBgn0039795	CG1342	Spn100A
14900	FBgn0259171	CG42276	Pde9
15238	FBgn0034948	CG3825	Gadd34
15380	FBgn0266421	CG15220	RPA3
15464	FBgn0261341	CG8756	verm
15541	FBgn0032049	CG13095	Bace
15565	FBgn0264855	CG4260	AP-2alpha
15683	FBgn0011703	CG5371	RnrL
15692	FBgn0004463	CG8344	RpIII128
15907	FBgn0052280	CG32280	CG32280
16012	FBgn0261597	CG10305	RpS26
16105	FBgn0016697	CG10938	Prosalpha5
16182	FBgn0037218	CG1107	aux
16381	FBgn0250746	CG12000	Prosbeta7
16453	FBgn0036612	CG4998	CG4998
16538	FBgn0020235	CG7610	ATPsyngamma
16546	FBgn0039759	CG9733	CG9733
16696	FBgn0034200	CG11395	Gbp2
16963	FBgn0002036	CG10561	CG10561
17003	FBgn0023213	CG10811	eIF4G
17038	FBgn0027553	CG32721	NELF-B
17334	FBgn0039205	CG13623	CG13623
17374	FBgn0036818	CG14074	CG14074
17387	FBgn0036359	CG14105	CG14105
17459	FBgn0029665	CG14270	CG14270
17517	FBgn0038073	CG14395	CG14395
17529	FBgn0033179	CG11139	p47
17633	FBgn0053768	CG33768	CG33768
18009	FBgn0024698	CG10110	Cpsf160
18021	FBgn0028689	CG10149	Rpn6
18087	FBgn0024364	CG11417	CG11417
18107	FBgn0023496	CG7279	Lip1
18132	FBgn0032690	CG10333	CG10333
18179	FBgn0000392	CG11181	cup
18212	FBgn0031054	CG14216	Ssu72
18250	FBgn0039128	CG13599	CG13599
18426	FBgn0038436	CG14886	Gyc-89Db
18565	FBgn0033688	CG8877	Prp8
18610	FBgn0261403	CG10392	sxc
18676	FBgn0028690	CG1100	Rpn5
18742	FBgn0026679	CG12113	IntS4
18955	FBgn0035162	CG13900	CG13900
19061	FBgn0024811	CG1587	Crk
19066	FBgn0265998	CG42320	Doa
19079	FBgn0032596	CG17331	Prosbeta4
19084	FBgn0024733	CG17521	RpL10
19197	FBgn0042129	CG18806	OS9
19263	FBgn0052107	CG32107	CG32107
19272	FBgn0028694	CG18174	Rpn11
19398	FBgn0031143	CG1532	CG1532
19485	FBgn0026400	CG10009	Noa36
19490	FBgn0031606	CG15439	CG15439
19545	FBgn0039481	CG15884	Cpr97Eb
19627	FBgn0030704	CG15916	CG15916
19661	FBgn0034940	CG16787	CG16787
20040	FBgn0031233	CG11490	Tbc1d15-17
20336	FBgn0032988	CG3278	Tif-IA
20338	FBgn0266917	CG16941	CG16941
20433	FBgn0028697	CG17420	RpL15
20814	FBgn0025825	CG2128	HDAC3
20869	FBgn0035204	CG2277	CG2277
20924	FBgn0023526	CG2865	CG2865
20926	FBgn0004901	CG2867	Prat
20963	FBgn0004867	CG5920	RpS2
20994	FBgn0010328	CG5965	woc
20998	FBgn0033842	CG5970	cbc
21037	FBgn0025457	CG7581	Bub3
21136	FBgn0050342	CG30342	Prp38
21258	FBgn0031601	CG3058	Dim1
21358	FBgn0038319	CG31478	mRpL9
21399	FBgn0005590	CG31695	scw
21454	FBgn0260965	CG42588	CG42588
21534	FBgn0030786	CG4742	mRpL22
21738	FBgn0260859	CG3911	Bet3
21748	FBgn0017567	CG3944	ND-23
21793	FBgn0001986	CG4152	l(2)35Df
21799	FBgn0028693	CG4157	Rpn12
21805	FBgn0002524	CG4162	lace
21832	FBgn0035978	CG4347	UGP
21937	FBgn0262647	CG4738	Nup160
21973	FBgn0005593	CG4897	RpL7
22007	FBgn0265297	CG5119	pAbp
22057	FBgn0036772	CG5290	CG5290
22077	FBgn0266671	CG5341	Sec6
22104	FBgn0028688	CG5378	Rpn7
22132	FBgn0261792	CG5454	snRNP-U1-C
22155	FBgn0032444	CG5525	CG5525
22173	FBgn0037857	CG4683	Tengl4
22194	FBgn0030853	CG5703	ND-24
22199	FBgn0027617	CG5808	CG5808
22450	FBgn0037935	CG6834	CG6834
22497	FBgn0027363	CG6521	Stam
22574	FBgn0033062	CG7843	Ars2
22671	FBgn0015477	CG8014	Rme-8
22959	FBgn0259247	CG42345	laccase2
23028	FBgn0032010	CG8086	CG8086
23119	FBgn0261800	CG7123	LanB1
23131	FBgn0000996	CG8171	dup
23171	FBgn0027570	CG9761	Nep2
23179	FBgn0023129	CG3705	aay
23289	FBgn0032634	CG6840	Rpb11
23416	FBgn0010078	CG3661	RpL23
23569	FBgn0261790	CG18591	SmE
23617	FBgn0033235	CG8728	CG8728
23629	FBgn0031546	CG8851	CG8851
23659	FBgn0019890	CG8954	Smg5
23666	FBgn0000319	CG9012	Chc
23737	FBgn0029094	CG9383	asf1
23769	FBgn0261241	CG8454	Vps16A
23858	FBgn0028903	CG13243	CG13243
23862	FBgn0261068	CG13277	LSm7
24114	FBgn0261064	CG8506	Rbsn-5
24176	FBgn0005411	CG9998	U2af50
24532	FBgn0003209	CG12437	raw
24539	FBgn0027341	CG12449	Gfat1
24588	FBgn0031070	CG12702	CG12702
24749	FBgn0023174	CG3329	Prosbeta2
24905	FBgn0037831	CG14685	Cap-H2
25023	FBgn0266579	CG31057	tau
25074	FBgn0085444	CG34415	mute
25162	FBgn0031266	CG2807	CG2807
25191	FBgn0034401	CG15100	MetRS
25323	FBgn0031127	CG1835	CG1835
25387	FBgn0024510	CG1977	dlt
25463	FBgn0037529	CG2957	mRpS9
25497	FBgn0037081	CG6049	barc
25548	FBgn0036915	CG7757	Prp3
25549	FBgn0028695	CG7762	Rpn1
25562	FBgn0050069	CG30069	CG30069
25587	FBgn0050161	CG30161	CG30161
25601	FBgn0040337	CG3021	CG3021
25681	FBgn0051087	CG31087	CG31087
25780	FBgn0264953	CG18103	Piezo
25996	FBgn0036111	CG6391	Aps
26001	FBgn0036820	CG6852	CG6852
26003	FBgn0250823	CG6963	gish
26007	FBgn0030088	CG7039	Arfrp1
26011	FBgn0011217	CG7425	eff
26022	FBgn0026250	CG8053	eIF-1A
26176	FBgn0266083	CG3363	ocm
26223	FBgn0264978	CG3539	Slh
26250	FBgn0031493	CG3605	CG3605
26259	FBgn0015621	CG3642	Clp
26278	FBgn0034933	CG3735	CG3735
26421	FBgn0029753	CG4198	CG4198
26455	FBgn0263979	CG4236	Caf1-55
26544	FBgn0038746	CG4510	Surf6
26589	FBgn0030429	CG4661	CG4661
26597	FBgn0037856	CG4674	Leash
26653	FBgn0250843	CG4904	Prosalpha6
26721	FBgn0264895	CG34374	RapGAP1
26834	FBgn0040963	CG18662	CG18662
26848	FBgn0031066	CG14235	COX6B
26894	FBgn0026089	CG14817	CG14817
27332	FBgn0261393	CG1089	alpha-Est5
27369	FBgn0032250	CG5198	holn1
27392	FBgn0015268	CG5330	Nap1
27752	FBgn0259139	CG6946	glo
27808	FBgn0027587	CG7028	CG7028
28001	FBgn0030982	CG7423	CG7423
28007	FBgn0031979	CG7429	CCDC53
28019	FBgn0020392	CG7436	Nmt
28059	FBgn0260386	CG7549	mtg
28130	FBgn0014023	CG9378	mRpL47
28139	FBgn0037234	CG9795	CG9795
28141	FBgn0031437	CG9881	Arpc5
28189	FBgn0033380	CG8069	Phax
28196	FBgn0033998	CG8092	row
28220	FBgn0032419	CG17217	CG17217
28243	FBgn0000253	CG8472	Cam
28292	FBgn0002569	CG8694	Mal-A2
28303	FBgn0030529	CG10997	Clic
28325	FBgn0040950	CG13990	Muc26B
28418	FBgn0266758	CG6643	Esyt2
28594	FBgn0051410	CG31410	Npc2e
28612	FBgn0031970	CG7227	CG7227
28619	FBgn0000100	CG7490	RpLP0
28822	FBgn0015521	CG2986	RpS21
28858	FBgn0033669	CG8979	PI31
28873	FBgn0266670	CG8843	Sec5
28895	FBgn0037632	CG8351	Tcp-1eta
28943	FBgn0033330	CG8746	CG8746
28976	FBgn0015834	CG8882	Trip1
29263	FBgn0036035	CG18178	CG18178
29290	FBgn0034433	CG9834	EndoB
29311	FBgn0031444	CG9879	CG9879
29322	FBgn0030737	CG9914	CG9914
29354	FBgn0024920	CG3181	Ts
29434	FBgn0261445	CG10072	sgl
29436	FBgn0035762	CG8605	Rint1
29481	FBgn0000552	CG2345	Edg84A
29512	FBgn0039233	CG7006	CG7006
29619	FBgn0004657	CG1560	mys
29622	FBgn0000711	CG2096	flw
29657	FBgn0051989	CG31989	Cap-D3
29681	FBgn0038377	CG9632	CG9632
29686	FBgn0086134	CG5266	Prosalpha2
29711	FBgn0040985	CG6115	CG6115
29741	FBgn0261871	CG33507	dpr2
29793	FBgn0014848	CG7594	Eig71Eh
29874	FBgn0267033	CG34346	mamo
29900	FBgn0030706	CG8909	CG8909
29944	FBgn0011742	CG9901	Arp2
30238	FBgn0029849	CG3774	Efr
30273	FBgn0030645	CG6308	CG6308
30356	FBgn0035583	CG13704	CG13704
30384	FBgn0028663	CG7625	VhaM9.7-b
30413	FBgn0029888	CG3192	ND-ASHI
30420	FBgn0040931	CG9034	CG9034
30431	FBgn0030883	CG7772	CG7772
30442	FBgn0011291	CG4079	Taf11
30512	FBgn0030687	CG17209	CG17209
30560	FBgn0001185	CG4694	her
30670	FBgn0013767	CG3302	Crz
30718	FBgn0051661	CG31661	CG31661
30864	FBgn0031111	CG15457	Obp19c
30884	FBgn0039114	CG10374	Lsd-1
30892	FBgn0031830	CG11015	COX5B
31164	FBgn0041247	CG13787	Gr28a
31186	FBgn0266723	CG10153	Trs31
31346	FBgn0036314	CG10754	CG10754
31438	FBgn0034528	CG11180	CG11180
31665	FBgn0029959	CG12156	Rab39
31674	FBgn0037305	CG12173	CG12173
31819	FBgn0030367	CG1488	Cyp311a1
31894	FBgn0021814	CG12770	Vps28
32016	FBgn0032987	CG12775	RpL21
32116	FBgn0035401	CG1291	CG1291
32139	FBgn0260460	CG42648	mRpS34
32718	FBgn0031114	CG1676	cactin
32826	FBgn0030321	CG1703	CG1703
32839	FBgn0263774	CG17050	CG43691
32850	FBgn0031098	CG17068	CG17068
32877	FBgn0262081	CG42317	Csk
33006	FBgn0024728	CG1783	Slip1
33011	FBgn0038826	CG17838	Syp
33026	FBgn0061209	CG17949	His2B:CG17949
33071	FBgn0051128	CG31128	CG31128
33473	FBgn0035374	CG2101	mRpS35
33499	FBgn0005648	CG2163	Pabp2
33844	FBgn0031560	CG16713	CG16713
33896	FBgn0040918	CG3576	schlank
33974	FBgn0051613	CG31613	His3:CG31613
34151	FBgn0014877	CG6155	Roe1
34191	FBgn0038947	CG7073	Sar1
34203	FBgn0036918	CG7770	CG7770
34229	FBgn0030431	CG4407	CG4407
34242	FBgn0036733	CG6322	U4-U6-60K
34316	FBgn0039337	CG5121	MED28
34340	FBgn0004889	CG6235	tws
34405	FBgn0052121	CG32121	CG32121
34452	FBgn0010417	CG32211	Taf6
34498	FBgn0053123	CG33123	LeuRS
34611	FBgn0031573	CG3407	CG3407
34632	FBgn0038251	CG3508	Hexim
34664	FBgn0011211	CG3612	blw
34711	FBgn0023512	CG3806	eIF2B-epsilon
34753	FBgn0032240	CG17768	CG17768
34875	FBgn0263133	CG4567	ico
34934	FBgn0032236	CG5108	mRpS7
34950	FBgn0266724	CG5161	Trs20
34979	FBgn0025366	CG5277	Ip259
35012	FBgn0038686	CG5555	CG5555
35034	FBgn0038855	CG5745	CG5745
35060	FBgn0033846	CG6061	mip120
35090	FBgn0039183	CG6413	Dis3
35161	FBgn0266674	CG7034	Sec15
35199	FBgn0038269	CG7292	Rrp6
35219	FBgn0035853	CG7375	UbcE2M
35232	FBgn0044323	CG7392	Cka
35253	FBgn0035793	CG7546	CG7546
35277	FBgn0039713	CG7808	RpS8
35354	FBgn0261243	CG1009	Psa
35373	FBgn0032494	CG5945	CG5945
35408	FBgn0037622	CG8202	CG8202
35437	FBgn0021967	CG8844	ND-PDSW
35454	FBgn0031822	CG9548	CG9548
35482	FBgn0015772	CG10637	Nak
35507	FBgn0015371	CG11798	chn
35521	FBgn0033543	CG12338	CG12338
35524	FBgn0010238	CG12369	Lac
35718	FBgn0011284	CG11276	RpS4
35725	FBgn0051206	CG31206	CG31206
35923	FBgn0010590	CG8392	Prosbeta1
36006	FBgn0263593	CG8709	Lpin
36009	FBgn0033265	CG8710	coil
36019	FBgn0033769	CG8768	CG8768
36024	FBgn0033378	CG8781	tsu
36070	FBgn0015019	CG8977	Cctgamma
36076	FBgn0010516	CG8996	wal
36086	FBgn0022023	CG9124	eIF-3p40
36220	FBgn0261509	CG14351	haf
36269	FBgn0000464	CG10443	Lar
36437	FBgn0031971	CG7224	Sirup
37058	FBgn0000546	CG1765	EcR
37078	FBgn0001330	CG3228	kz
37127	FBgn0032943	CG8666	Tsp39D
37188	FBgn0034419	CG15111	CG15111
37237	FBgn0053523	CG33523	Vap-33B
37395	FBgn0030485	CG1998	CG1998
37457	FBgn0037427	CG15598	Osi17
37496	FBgn0040529	CG9603	COX7A
37534	FBgn0011225	CG5695	jar
37543	FBgn0262126	CG10882	Sec24CD
37570	FBgn0040394	CG16903	CG16903
37581	FBgn0003278	CG4033	RpI135
37640	FBgn0261283	CG8522	SREBP
37665	FBgn0026582	CG9418	Hmg-2
37741	FBgn0002622	CG6779	RpS3
37863	FBgn0052423	CG32423	shep
37888	FBgn0260745	CG3359	mfas
37896	FBgn0030659	CG9215	CG9215
37917	FBgn0011661	CG10701	Moe
38040	FBgn0001112	CG1152	Gld
38064	FBgn0038398	CG4979	sxe2
38092	FBgn0033763	CG8646	CG8646
38170	FBgn0035611	CG13285	CG13285
38185	FBgn0002440	CG12755	l(3)mbn
38219	FBgn0039758	CG9737	CG9737
38243	FBgn0034354	CG5224	GstE11
38250	FBgn0042112	CG18767	mRpL36
38277	FBgn0052412	CG32412	QC
38319	FBgn0000721	CG10033	for
38380	FBgn0032703	CG10343	CG10343
38519	FBgn0260398	CG42515	Pbp49
38590	FBgn0033538	CG11883	CG11883
38595	FBgn0039313	CG11892	CG11892
38604	FBgn0053095	CG33095	CG33095
38608	FBgn0031078	CG11943	Nup205
38640	FBgn0035026	CG12252	Fcp1
38821	FBgn0022027	CG14750	Vps25
38823	FBgn0003517	CG14792	sta
38950	FBgn0029785	CG4111	RpL35
38983	FBgn0031574	CG3964	CG3964
39116	FBgn0051618	CG31618	His2A:CG31618
39134	FBgn0051155	CG31155	Rpb7
39166	FBgn0047330	CG32235	CG32235
39224	FBgn0042135	CG18812	CG18812
39232	FBgn0011361	CG9160	ND-ACP
39255	FBgn0261791	CG9742	SNRPG
39335	FBgn0000377	CG3193	crn
39557	FBgn0261065	CG7698	Cpsf73
39648	FBgn0040389	CG14048	mRpL14
39749	FBgn0085391	CG34362	CG34362
39776	FBgn0027094	CG13391	AlaRS
39864	FBgn0262103	CG42856	Sik3
39895	FBgn0037328	CG2099	RpL35A
39931	FBgn0265597	CG42628	rad
39959	FBgn0050349	CG30349	CG30349
40047	FBgn0259876	CG34438	Cap-G
40068	FBgn0032755	CG17344	CG17344
40175	FBgn0050410	CG30410	Rpi
40322	FBgn0039726	CG7883	eIF2B-alpha
40399	FBgn0260442	CG6831	rhea
40402	FBgn0036825	CG6846	RpL26
40466	FBgn0038271	CG3731	UQCR-C1
40505	FBgn0030449	CG4349	Fer3HCH
40563	FBgn0028515	CG4930	EndoGI
40587	FBgn0262601	CG5352	SmB
40691	FBgn0028836	CG2038	CSN7
40712	FBgn0030692	CG8470	mRpS30
40923	FBgn0038725	CG6184	CG6184
40966	FBgn0030805	CG9089	wus
41118	FBgn0085359	CG34330	CG34330
41124	FBgn0039722	CG15520	Capa
41284	FBgn0004240	CG12763	DptA
41526	FBgn0039639	CG14512	CG14512
41553	FBgn0023515	CG14814	CG14814
41562	FBgn0260401	CG42517	MED9
41579	FBgn0028569	CG15171	robl37BC

## Sheet: <WT size
Count	113
VDRC line	FlyBase ID	CG name	Symbol
1487	FBgn0039970	CG17508	CG17508
2544	FBgn0031392	CG7263	AIF
2656	FBgn0004885	CG6863	tok
2673	FBgn0039429	CG14238	CG14238
3306	FBgn0002917	CG1517	na
3408	FBgn0039125	CG5857	Ndc1
4410	FBgn0039552	CG12426	CG12426
4478	FBgn0035138	CG13884	CG13884
5497	FBgn0030051	CG2056	spirit
6399	FBgn0032856	CG16798	CG16798
8515	FBgn0036702	CG6512	CG6512
9673	FBgn0266409	CG6982	CG45049
10830	FBgn0027568	CG5366	Cand1
11245	FBgn0040467	CG15367	Dlip1
12618	FBgn0028700	CG6258	RfC38
12689	FBgn0034096	CG7786	CG7786
12745	FBgn0013347	CG5163	TfIIA-S
13621	FBgn0027903	CG12018	CG12018
13828	FBgn0036135	CG7636	mRpL2
15444	FBgn0000479	CG32498	dnc
15492	FBgn0069973	CG40485	CG40485
15597	FBgn0040097	CG17011	lectin-30A
15699	FBgn0025832	CG8648	Fen1
15736	FBgn0032290	CG6443	CG6443
17000	FBgn0086451	CG10805	l(2)k09022
17134	FBgn0033851	CG13332	CG13332
17736	FBgn0035164	CG13901	CG13901
18101	FBgn0035335	CG1320	mRpL23
18845	FBgn0041147	CG10850	ida
20177	FBgn0003124	CG12306	polo
20239	FBgn0260866	CG12489	dnr1
20388	FBgn0036462	CG17166	mRpL39
20458	FBgn0039977	CG17454	CG17454
21410	FBgn0051739	CG31739	AspRS-m
21577	FBgn0039737	CG7920	CG7920
21620	FBgn0034734	CG4554	CG4554
21677	FBgn0020261	CG3291	pcm
22138	FBgn0034893	CG5479	mRpL43
22445	FBgn0040237	CG6815	bor
22460	FBgn0031711	CG6907	CG6907
22561	FBgn0036500	CG7275	CG7275
22578	FBgn0033059	CG7845	CG7845
23848	FBgn0032176	CG13127	CG13127
24136	FBgn0032925	CG9246	CG9246
24139	FBgn0036886	CG9300	CG9300
24237	FBgn0030858	CG8211	IntS2
24278	FBgn0030686	CG8288	mRpL3
24305	FBgn0034065	CG8395	Rrp42
24308	FBgn0005777	CG8402	PpD3
24549	FBgn0267911	CG33950	trol
24806	FBgn0034503	CG13867	MED8
24996	FBgn0053108	CG33108	CG33108
25046	FBgn0283494	CG3140	Adk2
25392	FBgn0030344	CG2025	CG2025
25423	FBgn0037478	CG2656	CG2656
25541	FBgn0259785	CG7752	pzg
25968	FBgn0038307	CG4247	mRpS10
26038	FBgn0036916	CG8025	Mtr3
26066	FBgn0038473	CG3983	Ns1
26277	FBgn0250786	CG3733	Chd1
26759	FBgn0014127	CG10726	barr
27035	FBgn0052676	CG32676	CG32676
27254	FBgn0031868	CG10354	Rat1
27334	FBgn0037543	CG10903	CG10903
27341	FBgn0034722	CG10955	Rtf1
27454	FBgn0034908	CG5543	CG5543
27566	FBgn0010398	CG6098	Lrr47
27860	FBgn0035888	CG7120	CG7120
27898	FBgn0037102	CG7172	CRIF
27900	FBgn0038584	CG7175	mTerf5
28058	FBgn0261535	CG7516	l(2)34Fd
28840	FBgn0036728	CG7580	UQCR-Q
28941	FBgn0027054	CG8725	CSN4
29280	FBgn0038146	CG9799	CG9799
29302	FBgn0034646	CG9862	Rae1
29474	FBgn0037608	CG8039	mRpL19
29561	FBgn0029885	CG3224	CG3224
29589	FBgn0023527	CG3071	CG3071
30087	FBgn0031639	CG2937	mRpS2
30131	FBgn0026431	CG6176	Grip75
30570	FBgn0032906	CG9273	RPA2
30600	FBgn0015805	CG7471	HDAC1
30623	FBgn0259676	CG5553	DNApol-alpha60
31081	FBgn0037561	CG9630	CG9630
31285	FBgn0032720	CG10603	mRpL13
31562	FBgn0001989	CG13240	ND-B17
31616	FBgn0263251	CG11989	vnc
31898	FBgn0037809	CG12818	CG12818
31994	FBgn0003607	CG8409	Su(var)205
32327	FBgn0023514	CG14805	CG14805
32361	FBgn0010551	CG15081	Phb2
34115	FBgn0034232	CG4866	CG4866
34358	FBgn0036815	CG6874	HipHop
34589	FBgn0011474	CG3307	Set8
34904	FBgn0032194	CG4901	CG4901
35000	FBgn0005322	CG5395	nmd
35001	FBgn0036569	CG5414	IleRS-m
35048	FBgn0036557	CG5904	mRpS31
35272	FBgn0033038	CG7791	CG7791
35385	FBgn0016119	CG4412	ATPsynCF6
35447	FBgn0034579	CG9353	mRpL54
36427	FBgn0034304	CG5742	CG5742
36605	FBgn0036286	CG10616	CG10616
38037	FBgn0037369	CG2100	CG2100
38393	FBgn0037051	CG10565	CG10565
38399	FBgn0053100	CG33100	4EHP
38778	FBgn0036799	CG13380	CG13380
40007	FBgn0052529	CG32529	Hers
40363	FBgn0038893	CG6353	Archease
40405	FBgn0263863	CG6949	mRpL45
40987	FBgn0265767	CG2893	zyd
41499	FBgn0032050	CG13096	CG13096
47941	FBgn0010382	CG3938	CycE

## Sheet: Suppressors of 1st round
Count	313
VDRC line	FlyBase ID	CG name	Symbol
836	FBgn0034717	CG5819	CG5819
939	FBgn0000636	CG5803	Fas3
1128	FBgn0051431	CG31431	CG31431
1186	FBgn0039192	CG17784	CG17784
1204	FBgn0039207	CG5789	CG5789
1283	FBgn0016061	CG31062	side
1312	FBgn0046258	CG12880	CG12880
1356	FBgn0039686	CG15506	CG15506
1362	FBgn0039714	CG7816	Zip99C
2602	FBgn0031471	CG3117	CG3117
2929	FBgn0004878	CG2102	cas
2983	FBgn0001612	CG10988	Grip91
3109	FBgn0036454	CG17839	CG17839
3479	FBgn0029147	CG6698	NtR
3596	FBgn0034938	CG3803	CG3803
3664	FBgn0259111	CG42253	Ndae1
3691	FBgn0032752	CG10702	CG10702
3920	FBgn0005672	CG10334	spi
4039	FBgn0033476	CG18445	oys
4123	FBgn0035428	CG14960	CG14960
4542	FBgn0000061	CG3935	al
4654	FBgn0033762	CG8632	ZnT49B
5008	FBgn0034406	CG15106	Jheh3
5027	FBgn0035558	CG11357	CG11357
5045	FBgn0035647	CG10486	CG10486
5469	FBgn0003656	CG2212	sws
5894	FBgn0038453	CG10326	CG10326
6065	FBgn0037950	CG14723	HisCl1
6121	FBgn0032373	CG12602	Vha100-5
6225	FBgn0003206	CG1167	Ras64B
6255	FBgn0032162	CG4592	CG4592
6308	FBgn0000376	CG2714	crm
6343	FBgn0038467	CG3590	AdSL
6609	FBgn0034683	CG13500	CG13500
6644	FBgn0034870	CG13559	CG13559
6723	FBgn0003429	CG10693	slo
6824	FBgn0038944	CG5388	CG5388
7015	FBgn0029658	CG14269	CG14269
7141	FBgn0000139	CG6677	ash2
7173	FBgn0003416	CG4200	sl
7343	FBgn0053349	CG33349	ppk25
7394	FBgn0053145	CG33145	GalT1
7400	FBgn0034021	CG8180	CG8180
7434	FBgn0020248	CG33166	stet
7558	FBgn0036780	CG7330	CG7330
7795	FBgn0000524	CG3929	dx
7834	FBgn0030241	CG11207	feo
7990	FBgn0034642	CG15674	CG15674
8357	FBgn0027843	CG6906	CAH2
8469	FBgn0085386	CG34357	CG34357
8591	FBgn0031398	CG10880	CG10880
8868	FBgn0003742	CG10128	tra2
9073	FBgn0038165	CG9637	Task6
9082	FBgn0038458	CG14909	VhaM9.7-d
9218	FBgn0036343	CG14115	CG14115
9239	FBgn0005617	CG10385	msl-1
9958	FBgn0033451	CG1665	CG1665
10302	FBgn0050273	CG30273	CG30273
10635	FBgn0040268	CG10123	Top3alpha
10791	FBgn0033129	CG12844	Tsp42Eh
11521	FBgn0021875	CG3260	Zfrp8
11766	FBgn0038211	CG9649	CG9649
11927	FBgn0260659	CG42542	CG42542
11996	FBgn0031146	CG15449	CG15449
12216	FBgn0029720	CG3009	CG3009
12635	FBgn0011648	CG12399	Mad
12703	FBgn0002561	CG3839	l(1)sc
12759	FBgn0266452	CG6854	CTPsyn
12854	FBgn0001253	CG32356	ImpE1
13177	FBgn0016041	CG12157	Tom40
13330	FBgn0038035	CG17227	lig3
13466	FBgn0041180	CG10363	Tep4
13546	FBgn0039887	CG2053	CG2053
13625	FBgn0035644	CG10489	DNApol-epsilon58
13697	FBgn0037359	CG1245	MED27
13808	FBgn0038017	CG4115	CG4115
14737	FBgn0039332	CG11910	alrm
14834	FBgn0030678	CG11679	CG11679
14859	FBgn0039689	CG7598	CIA30
14907	FBgn0030773	CG9676	CG9676
15251	FBgn0035084	CG15861	CG15861
15276	FBgn0011828	CG12002	Pxn
15436	FBgn0039288	CG13653	CG13653
15508	FBgn0033465	CG12140	Etf-QO
15516	FBgn0034221	CG10764	CG10764
15772	FBgn0028944	CG11864	Semp1
15789	FBgn0002570	CG8696	Mal-A1
15838	FBgn0036997	CG5955	CG5955
15961	FBgn0036225	CG5883	CG5883
16289	FBgn0027334	CG11738	l(1)G0004
16434	FBgn0037667	CG16734	CG16734
16476	FBgn0039339	CG5116	CG5116
16583	FBgn0037498	CG10029	CG10029
16641	FBgn0038172	CG9621	Adgf-D
16792	FBgn0260499	CG33472	qvr
17067	FBgn0028504	CG12182	CG12182
17162	FBgn0029525	CG18273	CG18273
17203	FBgn0003388	CG13478	shd
17213	FBgn0085398	CG34369	ppk9
17218	FBgn0034667	CG13493	comr
17369	FBgn0032312	CG14071	CG14071
17376	FBgn0036868	CG14087	ms(3)76Ba
17456	FBgn0037347	CG1427	CG1427
17648	FBgn0011230	CG14472	poe
17701	FBgn0031885	CG13778	Mnn1
17780	FBgn0038590	CG12320	CG12320
17826	FBgn0000115	CG6025	Arl1
18061	FBgn0025777	CG11324	homer
18117	FBgn0037039	CG10587	CG10587
18158	FBgn0039936	CG11148	Gyf
18347	FBgn0037924	CG14712	CG14712
18379	FBgn0266284	CG14788	Ns3
18396	FBgn0014411	CG14804	Vps26
18597	FBgn0027514	CG1024	CG1024
19110	FBgn0032202	CG18619	REPTOR-BP
19180	FBgn0262115	CG17683	CG17683
19255	FBgn0052075	CG32075	CG32075
19316	FBgn0032649	CG15145	CG15145
19532	FBgn0028943	CG15638	CG15638
19552	FBgn0039630	CG11843	CG11843
19689	FBgn0011655	CG1775	Med
19717	FBgn0043903	CG14226	dome
20277	FBgn0033461	CG12923	CG12923
20327	FBgn0035064	CG16912	TyrRS-m
20536	FBgn0010531	CG17753	Ccs
20567	FBgn0030063	CG1789	CG1789
20783	FBgn0037382	CG2031	Hpr1
20942	FBgn0027548	CG2910	nito
20946	FBgn0037342	CG2931	CG2931
21086	FBgn0036246	CG17154	CG17154
21153	FBgn0050378	CG30378	CG30378
21186	FBgn0050456	CG30456	CG30456
21333	FBgn0085438	CG34409	CG34409
21359	FBgn0051493	CG31493	CG31493
21405	FBgn0051721	CG31721	Trim9
21426	FBgn0028893	CG31819	CG31819
21480	FBgn0038234	CG3351	mRpL11
21531	FBgn0016926	CG4710	Pino
21784	FBgn0036812	CG4076	Nufip
21898	FBgn0035591	CG4611	CG4611
21917	FBgn0039348	CG4673	Npl4
21965	FBgn0026083	CG4857	tyf
22059	FBgn0001098	CG5320	Gdh
22158	FBgn0035639	CG5537	kri
22300	FBgn0029503	CG6198	CHORD
22496	FBgn0032363	CG6509	Dlg5
22536	FBgn0031972	CG7221	Wwox
22547	FBgn0036224	CG7257	Rpt4R
22588	FBgn0033060	CG7849	CG7849
22618	FBgn0030995	CG7914	CG7914
22664	FBgn0035854	CG8005	CG8005
22742	FBgn0083949	CG34113	CG34113
22777	FBgn0040775	CG12158	CG12158
22837	FBgn0032679	CG10302	bsf
23000	FBgn0026575	CG32575	hang
23061	FBgn0034814	CG9890	CG9890
23222	FBgn0053696	CG33696	CNMaR
23249	FBgn0038474	CG5184	mRpS11
23376	FBgn0036335	CG11258	mRpL20
23759	FBgn0030851	CG8326	CG8326
23910	FBgn0031739	CG14005	CG14005
24235	FBgn0030679	CG8206	CG8206
24597	FBgn0029761	CG10706	SK
24617	FBgn0038659	CG14296	EndoA
24860	FBgn0036771	CG14353	CG14353
24914	FBgn0037940	CG14720	CG14720
25342	FBgn0037683	CG18473	CG18473
25355	FBgn0034324	CG18538	CG18538
25365	FBgn0263219	CG42330	Dscam4
25433	FBgn0024973	CG2701	CG2701
25536	FBgn0031690	CG7742	CG7742
25544	FBgn0034105	CG7755	CG7755
25615	FBgn0016672	CG3028	Ipp
25623	FBgn0033159	CG17800	Dscam1
25893	FBgn0051861	CG31861	CG31861
26077	FBgn0032586	CG4599	Tpr2
26269	FBgn0001974	CG3688	l(2)35Bd
26370	FBgn0032149	CG4036	CG4036
26390	FBgn0283659	CG4103	THG
26673	FBgn0034266	CG4975	CG4975
26771	FBgn0032787	CG10195	CG10195
26832	FBgn0283450	CG1707	Glo1
26876	FBgn0004514	CG7485	Oct-TyrR
26896	FBgn0035412	CG14957	CG14957
27116	FBgn0037107	CG7166	CG7166
27125	FBgn0035545	CG12607	CG12607
27172	FBgn0004197	CG6127	Ser
27252	FBgn0001259	CG16993	in
27398	FBgn0262782	CG5362	Mdh1
27504	FBgn0034299	CG5757	CG5757
27658	FBgn0033879	CG6543	CG6543
27667	FBgn0037842	CG6567	CG6567
27759	FBgn0266418	CG6954	wake
27837	FBgn0283476	CG7092	Dhc16F
27858	FBgn0020618	CG7111	Rack1
27928	FBgn0004507	CG7254	GlyP
28423	FBgn0038299	CG6687	Spn88Eb
28495	FBgn0034278	CG14488	CG14488
28649	FBgn0005649	CG5422	Rox8
28848	FBgn0002632	CG8354	E(spl)m6-BFM
28950	FBgn0022774	CG8782	Oat
28959	FBgn0260817	CG8825	gkt
28970	FBgn0027504	CG8878	CG8878
29079	FBgn0035181	CG9205	CG9205
29155	FBgn0051999	CG31999	CG31999
29236	FBgn0040705	CG15434	ND-B8
29518	FBgn0038827	CG17269	Fancd2
29523	FBgn0001215	CG9983	Hrb98DE
29648	FBgn0032156	CG13124	CG13124
29734	FBgn0019932	CG5029	SamDC
29753	FBgn0033353	CG13749	CG13749
29883	FBgn0029971	CG18624	ND-MNLL
30033	FBgn0003996	CG2759	w
30112	FBgn0266668	CG6095	Exo84
30205	FBgn0010019	CG3972	Cyp4g1
30294	FBgn0038099	CG7091	CG7091
30363	FBgn0035648	CG13288	CG13288
30483	FBgn0004407	CG33650	DNApol-gamma35
30507	FBgn0030170	CG2990	CG2990
30618	FBgn0034576	CG9350	ND-B14.7
30719	FBgn0031357	CG17642	mRpL48
30782	FBgn0024294	CG12172	Spn43Aa
30804	FBgn0043470	CG12350	lambdaTry
31014	FBgn0033250	CG14762	CG14762
31264	FBgn0015618	CG10572	Cdk8
31463	FBgn0010830	CG11238	l(3)04053
31473	FBgn0266709	CG11253	Zmynd10
31478	FBgn0036332	CG11261	CG11261
31718	FBgn0264707	CG42378	RhoGEF3
31742	FBgn0024188	CG12352	san
31759	FBgn0040929	CG12659	CG12659
31782	FBgn0043002	CG13399	Chrac-14
31833	FBgn0036498	CG13455	CG13455
31858	FBgn0035086	CG12851	CG12851
31877	FBgn0030406	CG1463	CG1463
31908	FBgn0026713	CG32604	l(1)G0007
32020	FBgn0033972	CG12797	Ciao1
32077	FBgn0035146	CG13893	CG13893
32235	FBgn0264740	CG13602	CG43998
32374	FBgn0034454	CG15120	CG15120
32515	FBgn0036796	CG18231	CG18231
32681	FBgn0030478	CG1640	CG1640
32887	FBgn0032771	CG17349	CG17349
33465	FBgn0261385	CG2092	scra
33504	FBgn0022893	CG2207	Df31
33641	FBgn0033989	CG7639	CG7639
33774	FBgn0051133	CG31133	Slimp
33967	FBgn0051559	CG31559	CG31559
34198	FBgn0033544	CG7220	CG7220
34265	FBgn0267727	CG4799	Pen
34354	FBgn0036819	CG6856	Dysb
34412	FBgn0267795	CG32138	Frl
34549	FBgn0052418	CG32418	vito
34683	FBgn0040346	CG3704	CG3704
34721	FBgn0031286	CG3862	CG3862
34731	FBgn0026430	CG3917	Grip84
34868	FBgn0038373	CG4546	CG4546
35112	FBgn0036030	CG6767	CG6767
35298	FBgn0039743	CG7946	CG7946
35325	FBgn0038110	CG8031	CG8031
35445	FBgn0013334	CG8884	Sap47
35489	FBgn0017551	CG10800	Rca1
35911	FBgn0037638	CG8379	CG8379
36052	FBgn0031651	CG8849	mRpL24
36140	FBgn0036853	CG9730	mRpL21
36198	FBgn0032781	CG9987	RtcB
36208	FBgn0039273	CG9996	shams
36527	FBgn0260012	CG17509	pds5
36554	FBgn0275436	CG13348	PheRS-m
36572	FBgn0087039	CG7066	Sbp2
37283	FBgn0032683	CG10275	kon
37463	FBgn0031505	CG12400	ND-B14.5B
37723	FBgn0000339	CG5855	cni
37802	FBgn0038678	CG14283	mRpL55
38007	FBgn0259715	CG42369	CG42369
38035	FBgn0032398	CG6766	CG6766
38082	FBgn0263260	CG12918	sel
38197	FBgn0035980	CG4447	CG4447
38224	FBgn0039909	CG1970	ND-49
38612	FBgn0037646	CG11967	CAHbeta
38842	FBgn0035534	CG15016	mRpS6
38893	FBgn0041252	CG15573	Femcoat
38963	FBgn0026252	CG7935	msk
39000	FBgn0034372	CG5469	Gint3
39162	FBgn0034558	CG9236	Cib2
39196	FBgn0085431	CG34402	CG34402
39251	FBgn0029962	CG1402	CG1402
39364	FBgn0037229	CG9766	CG9766
39525	FBgn0031305	CG4715	Iris
39544	FBgn0033812	CG4663	Pex13
39678	FBgn0029859	CG15892	CG15892
39821	FBgn0260470	CG14041	SP555
40110	FBgn0037431	CG17917	CG17917
40173	FBgn0030386	CG2574	CG2574
40223	FBgn0051274	CG31274	CG31274
40337	FBgn0015795	CG5915	Rab7
40415	FBgn0038972	CG7054	CG7054
40477	FBgn0038281	CG3843	RpL10Aa
40500	FBgn0001086	CG4274	fzy
40537	FBgn0031304	CG4552	CG4552
40612	FBgn0036271	CG10335	Pbgs
40653	FBgn0034131	CG15712	CG15712
40964	FBgn0263257	CG9176	Cngl
40994	FBgn0261479	CG2245	nero
41069	FBgn0002931	CG11450	net
41516	FBgn0035272	CG13922	mRpL46
41582	FBgn0039829	CG15561	CG15561
41624	FBgn0031101	CG1631	CG1631
45176	FBgn0025111	CG1683	Ant2
50678	FBgn0061362	CG33785	CG33785
101884	FBgn0033817	CG4688	GstE14
106885	FBgn0039346	CG5079	CG5079
107385	FBgn0033378	CG8781	tsu

## Sheet: Identified suppressors
Count	92
VDRC line	FlyBase ID	CG name	Symbol
1356	FBgn0039686	CG15506	CG15506
1362	FBgn0039714	CG7816	Zip99C
2602	FBgn0031471	CG3117	CG3117
2929	FBgn0004878	CG2102	cas
2983	FBgn0001612	CG10988	Grip91
3479	FBgn0029147	CG6698	NtR
3596	FBgn0034938	CG3803	CG3803
3691	FBgn0032752	CG10702	CG10702
3920	FBgn0005672	CG10334	spi
4654	FBgn0033762	CG8632	ZnT49B
5469	FBgn0003656	CG2212	sws
6343	FBgn0038467	CG3590	AdSL
6824	FBgn0038944	CG5388	CG5388
7400	FBgn0034021	CG8180	CG8180
9073	FBgn0038165	CG9637	Task6
9239	FBgn0005617	CG10385	msl-1
10791	FBgn0033129	CG12844	Tsp42Eh
12635	FBgn0011648	CG12399	Mad
12703	FBgn0002561	CG3839	l(1)sc
12759	FBgn0266452	CG6854	CTPsyn
13330	FBgn0038035	CG17227	lig3
15276	FBgn0011828	CG12002	Pxn
15508	FBgn0033465	CG12140	Etf-QO
16434	FBgn0037667	CG16734	CG16734
16792	FBgn0260499	CG33472	qvr
17067	FBgn0028504	CG12182	CG12182
17162	FBgn0029525	CG18273	CG18273
17218	FBgn0034667	CG13493	comr
17780	FBgn0038590	CG12320	CG12320
18061	FBgn0025777	CG11324	homer
18117	FBgn0037039	CG10587	CG10587
18396	FBgn0014411	CG14804	Vps26
18597	FBgn0027514	CG1024	CG1024
19180	FBgn0262115	CG17683	CG17683
19255	FBgn0052075	CG32075	CG32075
19316	FBgn0032649	CG15145	CG15145
19552	FBgn0039630	CG11843	CG11843
19689	FBgn0011655	CG1775	Med
19717	FBgn0043903	CG14226	dome
20942	FBgn0027548	CG2910	nito
21359	FBgn0051493	CG31493	CG31493
21405	FBgn0051721	CG31721	Trim9
21480	FBgn0038234	CG3351	mRpL11
21531	FBgn0016926	CG4710	Pino
21784	FBgn0036812	CG4076	Nufip
21898	FBgn0035591	CG4611	CG4611
21965	FBgn0026083	CG4857	tyf
22059	FBgn0001098	CG5320	Gdh
22547	FBgn0036224	CG7257	Rpt4R
22588	FBgn0033060	CG7849	CG7849
22618	FBgn0030995	CG7914	CG7914
22664	FBgn0035854	CG8005	CG8005
22777	FBgn0040775	CG12158	CG12158
22837	FBgn0032679	CG10302	bsf
23000	FBgn0026575	CG32575	hang
23249	FBgn0038474	CG5184	mRpS11
23759	FBgn0030851	CG8326	CG8326
23910	FBgn0031739	CG14005	CG14005
26390	FBgn0283659	CG4103	THG
26673	FBgn0034266	CG4975	CG4975
27658	FBgn0033879	CG6543	CG6543
27858	FBgn0020618	CG7111	Rack1
28495	FBgn0034278	CG14488	CG14488
28970	FBgn0027504	CG8878	CG8878
29518	FBgn0038827	CG17269	Fancd2
30507	FBgn0030170	CG2990	CG2990
30719	FBgn0031357	CG17642	mRpL48
31742	FBgn0024188	CG12352	san
31833	FBgn0036498	CG13455	CG13455
31908	FBgn0026713	CG32604	l(1)G0007
32374	FBgn0034454	CG15120	CG15120
33465	FBgn0261385	CG2092	scra
33641	FBgn0033989	CG7639	CG7639
33774	FBgn0051133	CG31133	Slimp
33967	FBgn0051559	CG31559	CG31559
34868	FBgn0038373	CG4546	CG4546
35298	FBgn0039743	CG7946	CG7946
35445	FBgn0013334	CG8884	Sap47
35489	FBgn0017551	CG10800	Rca1
36140	FBgn0036853	CG9730	mRpL21
36198	FBgn0032781	CG9987	RtcB
36527	FBgn0260012	CG17509	pds5
36554	FBgn0275436	CG13348	PheRS-m
37723	FBgn0000339	CG5855	cni
38224	FBgn0039909	CG1970	ND-49
38842	FBgn0035534	CG15016	mRpS6
38963	FBgn0026252	CG7935	msk
40173	FBgn0030386	CG2574	CG2574
40537	FBgn0031304	CG4552	CG4552
40612	FBgn0036271	CG10335	Pbgs
106885	FBgn0039346	CG5079	CG5079
107385	FBgn0033378	CG8781	tsu

## Sheet: Neutral
Count	3183
VDRC line	FlyBase ID	CG name	Symbol
845	FBgn0051867	CG31867	CG31867
865	FBgn0024179	CG10776	wit
904	FBgn0003255	CG8930	rk
914	FBgn0032484	CG9431	kek4
928	FBgn0036494	CG7250	Toll-6
938	FBgn0000547	CG12676	ed
953	FBgn0037908	CG5308	dpr5
977	FBgn0032006	CG8222	Pvr
979	FBgn0262509	CG43079	nrm
1012	FBgn0004368	CG6899	Ptp4E
1031	FBgn0259896	CG8942	NimC1
1059	FBgn0038638	CG7702	CG7702
1066	FBgn0037553	CG18249	CG18249
1089	FBgn0022800	CG10244	Cad96Ca
1092	FBgn0015609	CG7100	CadN
1096	FBgn0030466	CG15744	CG15744
1100	FBgn0265296	CG42256	Dscam2
1101	FBgn0004370	CG1817	Ptp10D
1106	FBgn0039528	CG5634	dsd
1141	FBgn0039085	CG10170	CG10170
1161	FBgn0028475	CG10221	Hrd3
1166	FBgn0039131	CG12268	CG12268
1172	FBgn0039156	CG6178	CG6178
1181	FBgn0039188	CG17785	Golgin84
1194	FBgn0000039	CG6844	nAChRalpha2
1215	FBgn0003719	CG6868	tld
1246	FBgn0039419	CG12290	CG12290
1252	FBgn0051072	CG31072	Lerp
1258	FBgn0004842	CG5811	RYa-R
1274	FBgn0051068	CG31068	CG31068
1278	FBgn0015737	CG3373	Hmu
1309	FBgn0039536	CG18437	unc80
1322	FBgn0039582	CG1867	Or98b
1333	FBgn0039620	CG1443	wat
1341	FBgn0039674	CG1907	CG1907
1353	FBgn0039681	CG7582	CG7582
1366	FBgn0003861	CG7875	trp
1372	FBgn0004622	CG7887	TkR99D
1397	FBgn0039755	CG15531	CG15531
1429	FBgn0040212	CG4625	Dhap-at
1456	FBgn0032172	CG5850	CG5850
1459	FBgn0032358	CG4851	Ppt2
1461	FBgn0026392	CG16960	Or33a
1466	FBgn0040972	CG16978	CG16978
1498	FBgn0033395	CG1944	Cyp4p2
1530	FBgn0026721	CG6953	fat-spondin
1617	FBgn0038427	CG12753	ema
1630	FBgn0038912	CG6656	CG6656
1665	FBgn0024836	CG11895	stan
1683	FBgn0033599	CG13223	CG13223
1688	FBgn0033958	CG12858	CG12858
1691	FBgn0034057	CG8314	CG8314
1698	FBgn0034156	CG5348	CG5348
1703	FBgn0041239	CG30396	Gr58a
1717	FBgn0050177	CG30177	CG30177
1753	FBgn0039296	CG10420	CG10420
1783	FBgn0038880	CG10823	SIFaR
1784	FBgn0027575	CG6706	GABA-B-R2
1793	FBgn0019985	CG11144	mGluR
1827	FBgn0023169	CG3051	AMPKalpha
1851	FBgn0010401	CG3250	Os-C
2464	FBgn0039776	CG31022	PH4alphaEFB
2472	FBgn0031209	CG2657	Ir21a
2487	FBgn0031239	CG17075	CG17075
2548	FBgn0051668	CG31668	CG31668
2558	FBgn0038859	CG17284	Obp93a
2566	FBgn0264979	CG4267	CG4267
2581	FBgn0041337	CG18559	Cyp309a2
2608	FBgn0031491	CG17223	alpha4GT1
2612	FBgn0031495	CG17257	GABPI
2614	FBgn0243513	CG17262	cnir
2626	FBgn0051777	CG31777	CG31777
2633	FBgn0031733	CG14006	CG14006
2637	FBgn0031749	CG14000	CG14000
2642	FBgn0031756	CG13992	CG13992
2657	FBgn0051103	CG31103	CG31103
2660	FBgn0015777	CG9261	nrv2
2677	FBgn0039443	CG14242	TwdlS
2685	FBgn0031356	CG17660	CG17660
2693	FBgn0264776	CG14872	CG44014
2722	FBgn0050401	CG30401	CG30401
2733	FBgn0039734	CG7908	Tace
2734	FBgn0031881	CG3476	MME1
2769	FBgn0035131	CG17084	mthl9
2777	FBgn0032217	CG4972	CG4972
2785	FBgn0267488	CG7586	Mcr
2789	FBgn0261822	CG31605	Bsg
2800	FBgn0031995	CG8475	CG8475
2819	FBgn0032065	CG12438	CG12438
2830	FBgn0032079	CG31886	CG31886
2834	FBgn0032082	CG18088	CG18088
2845	FBgn0032090	CG9582	CG9582
2863	FBgn0032338	CG16854	CG16854
2878	FBgn0032506	CG9395	CG9395
2879	FBgn0032524	CG9267	CG9267
2890	FBgn0000153	CG7811	b
2892	FBgn0043791	CG8147	phu
2895	FBgn0004784	CG6518	inaC
2910	FBgn0000140	CG6875	asp
2911	FBgn0000140	CG6875	asp
2931	FBgn0015919	CG10605	caup
2944	FBgn0040370	CG13375	CG13375
2955	FBgn0005632	CG1945	faf
2961	FBgn0014179	CG12245	gcm
2988	FBgn0011638	CG10922	La
2998	FBgn0002775	CG8631	msl-3
3002	FBgn0011817	CG7892	nmo
3010	FBgn0003016	CG3479	osp
3014	FBgn0085432	CG34403	pan
3024	FBgn0261549	CG42667	rdgA
3046	FBgn0023095	CG11282	caps
3060	FBgn0040388	CG32796	boi
3075	FBgn0267728	CG8964	otk2
3111	FBgn0028369	CG3653	kirre
3120	FBgn0028939	CG18146	NimC2
3122	FBgn0001137	CG17610	grk
3128	FBgn0264339	CG34372	CG43795
3135	FBgn0004406	CG8987	tam
3141	FBgn0261563	CG42677	wb
3146	FBgn0031044	CG14211	MKP-4
3149	FBgn0040466	CG9771	Dlip2
3162	FBgn0036985	CG5847	zye
3166	FBgn0029980	CG10778	CG10778
3170	FBgn0013987	CG3086	MAPk-Ak2
3175	FBgn0040493	CG7340	grsm
3179	FBgn0050419	CG30419	CG30419
3202	FBgn0031629	CG3244	Clect27
3205	FBgn0034429	CG18607	CG18607
3222	FBgn0263120	CG8732	Acsl
3235	FBgn0035871	CG7188	BI-1
3260	FBgn0038052	CG5538	CG5538
3262	FBgn0086519	CG9070	Cpr47Eg
3265	FBgn0033279	CG2291	CG2291
3290	FBgn0029821	CG4020	CG4020
3292	FBgn0259242	CG42340	CG42340
3313	FBgn0033980	CG10245	Cyp6a20
3326	FBgn0036289	CG10657	CG10657
3343	FBgn0015011	CG8956	Ahcy89E
3349	FBgn0003965	CG2155	v
3359	FBgn0036659	CG9701	CG9701
3367	FBgn0051858	CG31858	t-cup
3368	FBgn0032472	CG9928	CG9928
3373	FBgn0035287	CG13937	CG13937
3390	FBgn0037960	CG6965	mthl5
3395	FBgn0039818	CG11318	CG11318
3399	FBgn0266429	CG2872	AstA-R1
3420	FBgn0039293	CG11851	CG11851
3422	FBgn0027865	CG6120	Tsp96F
3424	FBgn0031998	CG8451	SLC5A11
3428	FBgn0032084	CG13101	CG13101
3449	FBgn0031360	CG31937	CG31937
3470	FBgn0050394	CG30394	CG30394
3471	FBgn0042180	CG18870	CG18870
3509	FBgn0050272	CG30272	MFS1
3530	FBgn0041235	CG30186	Gr59c
3585	FBgn0034907	CG5539	CG5539
3594	FBgn0025335	CG4585	CG4585
3604	FBgn0034959	CG11388	CG11388
3611	FBgn0264299	CG13569	CG43777
3621	FBgn0034999	CG3394	CG3394
3631	FBgn0259210	CG42310	prom
3666	FBgn0267326	CG7075	Ntl
3676	FBgn0260479	CG31904	CG31904
3702	FBgn0265140	CG7649	Meltrin
3707	FBgn0035833	CG7565	CG7565
3720	FBgn0000463	CG3619	Dl
3749	FBgn0261574	CG7749	kug
3761	FBgn0024289	CG1982	Sodh-1
3801	FBgn0034535	CG11110	CG11110
3810	FBgn0033607	CG9062	CG9062
3837	FBgn0020371	CG15257	Tim17b2
3839	FBgn0028863	CG4587	CG4587
3846	FBgn0028520	CG4891	CG4891
3861	FBgn0032603	CG17928	CG17928
3882	FBgn0032689	CG10413	CG10413
3912	FBgn0032805	CG10337	CG10337
3917	FBgn0032809	CG13078	CG13078
3951	FBgn0032971	CG6691	ttm3
3960	FBgn0259683	CG42352	Ir40a
3975	FBgn0265048	CG31150	cv-d
3976	FBgn0267363	CG17923	JYalpha
3983	FBgn0033088	CG3271	PGAP3
3986	FBgn0033096	CG9428	Zip42C.1
3990	FBgn0265003	CG3287	koi
3994	FBgn0033178	CG11127	CG11127
4042	FBgn0033481	CG12920	CG12920
4043	FBgn0033502	CG12910	CG12910
4046	FBgn0261862	CG12891	whd
4062	FBgn0085434	CG34405	NaCP60E
4070	FBgn0035094	CG9380	CG9380
4092	FBgn0035265	CG18173	CG18173
4093	FBgn0035267	CG13921	CG13921
4098	FBgn0035285	CG12025	CG12025
4103	FBgn0035321	CG1275	CG1275
4125	FBgn0035435	CG12077	PIG-C
4138	FBgn0004198	CG11387	ct
4141	FBgn0050355	CG30355	CG30355
4152	FBgn0033347	CG8248	CG8248
4163	FBgn0033391	CG8026	CG8026
4166	FBgn0050343	CG30343	CG30343
4190	FBgn0052983	CG32983	CG32983
4278	FBgn0000054	CG15845	Adf1
4301	FBgn0243514	CG6124	eater
4306	FBgn0038975	CG7050	Nrx-1
4341	FBgn0039081	CG4370	Irk2
4349	FBgn0039238	CG7016	CG7016
4380	FBgn0023178	CG6496	Pdf
4391	FBgn0039465	CG6323	Tsp97E
4394	FBgn0041224	CG33083	Gr97a
4398	FBgn0046885	CG31061	Gr98d
4407	FBgn0263025	CG43320	CG43320
4419	FBgn0039634	CG11874	alpha-Man-Ib
4427	FBgn0039641	CG14511	CG14511
4439	FBgn0062442	CG1458	Cisd2
4496	FBgn0035522	CG1273	CG1273
4588	FBgn0016047	CG13207	nompA
4589	FBgn0011556	CG12387	zetaTry
4598	FBgn0033645	CG13196	CG13196
4623	FBgn0050047	CG30047	CG30047
4634	FBgn0050048	CG30048	CG30048
4650	FBgn0033760	CG8785	CG8785
4658	FBgn0026619	CG8766	Taz
4659	FBgn0020930	CG8657	Dgkepsilon
4664	FBgn0033775	CG17577	Cyp9h1
4667	FBgn0033778	CG3790	CG3790
4671	FBgn0025692	CG3814	CG3814
4681	FBgn0033808	CG4627	CG4627
4704	FBgn0034456	CG15121	Ir56b
4715	FBgn0034479	CG8654	CG8654
4722	FBgn0034494	CG10444	CG10444
4743	FBgn0011259	CG18405	Sema-1a
4761	FBgn0015399	CG12283	kek1
4765	FBgn0032235	CG5096	CG5096
4771	FBgn0025936	CG1511	Eph
4797	FBgn0053202	CG33202	dpr11
4806	FBgn0028482	CG16857	bdl
4824	FBgn0038098	CG7381	CG7381
4833	FBgn0027594	CG2086	drpr
4848	FBgn0026388	CG33478	Or46a
4856	FBgn0260964	CG33528	Vmat
4869	FBgn0027538	CG8536	beta4GalNAcTA
4871	FBgn0265974	CG10117	ttv
4875	FBgn0033943	CG12869	CG12869
4880	FBgn0033978	CG10242	Cyp6a23
4898	FBgn0034067	CG8399	CG8399
4902	FBgn0029175	CG8433	Ext2
4907	FBgn0034093	CG15706	CG15706
4913	FBgn0085428	CG34399	Nox
4917	FBgn0034143	CG8303	CG8303
4928	FBgn0034168	CG15614	CG15614
4931	FBgn0034175	CG9001	ste24b
4940	FBgn0034206	CG18469	CG18469
4947	FBgn0034214	CG6550	CG6550
4954	FBgn0034247	CG6484	CG6484
4964	FBgn0262513	CG9013	Vha16-4
4972	FBgn0050323	CG30323	CG30323
4994	FBgn0034382	CG18609	CG18609
4997	FBgn0034383	CG17821	CG17821
4998	FBgn0053147	CG33147	Hs3st-A
5002	FBgn0034392	CG15094	MFS15
5010	FBgn0050125	CG30125	Ir56a
5036	FBgn0035622	CG10590	TM9SF3
5038	FBgn0260458	CG33717	PGRP-LD
5043	FBgn0052413	CG32413	CG32413
5063	FBgn0041625	CG32401	Or65a
5067	FBgn0041624	CG32402	Or65b
5070	FBgn0020251	CG8339	sfl
5090	FBgn0035767	CG8596	CG8596
5136	FBgn0035876	CG7081	Pex2
5142	FBgn0035909	CG6822	ergic53
5158	FBgn0264307	CG43113	orb2
5174	FBgn0035968	CG4484	Slc45-1
5208	FBgn0036101	CG6449	NijA
5209	FBgn0052081	CG32081	CG32081
5219	FBgn0036159	CG7557	CG7557
5227	FBgn0036217	CG5906	CG5906
5229	FBgn0036240	CG6928	CG6928
5240	FBgn0036336	CG11268	ste14
5242	FBgn0010452	CG11280	trn
5246	FBgn0086916	CG11281	snky
5252	FBgn0036367	CG10116	CG10116
5261	FBgn0036414	CG5842	nan
5262	FBgn0259175	CG42280	ome
5271	FBgn0036485	CG6869	FucTA
5272	FBgn0036491	CG7259	Best4
5275	FBgn0259236	CG42334	comm3
5293	FBgn0036656	CG13026	CG13026
5296	FBgn0027660	CG3897	blot
5310	FBgn0036747	CG6052	CG6052
5319	FBgn0052190	CG32190	NUCB1
5329	FBgn0001134	CG7446	Grd
5341	FBgn0036770	CG5485	Prestin
5361	FBgn0036858	CG14088	CG14088
5370	FBgn0036922	CG14182	CG14182
5390	FBgn0037000	CG5130	ZnT77C
5396	FBgn0037015	CG13253	cmpy
5492	FBgn0030037	CG12125	CG12125
5505	FBgn0265413	CG15366	CG44325
5528	FBgn0259170	CG42275	alpha-Man-Ia
5550	FBgn0030349	CG10353	CG10353
5554	FBgn0030403	CG1824	CG1824
5583	FBgn0086368	CG12311	tw
5586	FBgn0250874	CG2713	ttm50
5594	FBgn0030310	CG11709	PGRP-SA
5601	FBgn0010383	CG6816	Cyp18a1
5606	FBgn0086782	CG11937	amn
5611	FBgn0025835	CG17707	CG17707
5639	FBgn0033973	CG12855	HPS1
5647	FBgn0027932	CG13388	Akap200
5680	FBgn0026144	CG1435	CBP
5684	FBgn0028387	CG5229	chm
5690	FBgn0000588	CG14941	esc
5730	FBgn0014135	CG4608	bnl
5776	FBgn0037486	CG14605	CG14605
5783	FBgn0083963	CG34127	Nlg3
5804	FBgn0062412	CG7459	Ctr1B
5807	FBgn0037592	CG11737	CG11737
5811	FBgn0051454	CG31454	CG31454
5820	FBgn0037630	CG11775	Ir85a
5830	FBgn0037671	CG8444	VhaM8.9
5832	FBgn0037676	CG8861	CG8861
5838	FBgn0011740	CG18802	alpha-Man-IIa
5843	FBgn0053105	CG33105	p24-2
5864	FBgn0027610	CG8790	Dic1
5875	FBgn0038261	CG14856	CG14856
5879	FBgn0038291	CG3984	CG3984
5909	FBgn0038569	CG7218	CG7218
5911	FBgn0038595	CG7142	CG7142
5934	FBgn0037743	CG8412	CG8412
5994	FBgn0037845	CG14694	CG14694
6016	FBgn0040256	CG6633	Ugt86Dd
6019	FBgn0040257	CG4739	Ugt86Dc
6027	FBgn0040252	CG4772	Ugt86Dh
6036	FBgn0037885	CG17721	CG17721
6085	FBgn0038007	CG10093	Cyp313a3
6096	FBgn0038039	CG5196	CG5196
6119	FBgn0052179	CG32179	Krn
6125	FBgn0030747	CG4301	CG4301
6134	FBgn0030759	CG13014	CG13014
6140	FBgn0030803	CG4880	CG4880
6160	FBgn0030859	CG12990	CG12990
6161	FBgn0030868	CG12986	CG12986
6162	FBgn0030872	CG6492	Ucp4A
6169	FBgn0004959	CG6578	phm
6170	FBgn0004959	CG6578	phm
6176	FBgn0030984	CG7440	tgy
6184	FBgn0030998	CG14195	CG14195
6208	FBgn0011604	CG8625	Iswi
6221	FBgn0003145	CG6716	prd
6232	FBgn0003448	CG3956	sna
6236	FBgn0003720	CG1378	tll
6251	FBgn0032839	CG10659	CG10659
6252	FBgn0038768	CG4936	CG4936
6261	FBgn0037024	CG4365	tzn
6266	FBgn0051510	CG31510	CG31510
6272	FBgn0028853	CG15263	CG15263
6273	FBgn0259986	CG33545	nab
6282	FBgn0039066	CG6755	EloA
6283	FBgn0000261	CG6871	Cat
6296	FBgn0000454	CG9285	Dip-B
6315	FBgn0001139	CG8384	gro
6335	FBgn0052055	CG32055	CG32055
6354	FBgn0028370	CG4192	kek3
6367	FBgn0004797	CG31991	mdy
6375	FBgn0032704	CG10373	Jwa
6384	FBgn0027070	CG17322	CG17322
6397	FBgn0026756	CG11012	Ugt37a1
6400	FBgn0051683	CG31683	CG31683
6406	FBgn0032916	CG9257	CG9257
6430	FBgn0039650	CG11900	Mesh1
6459	FBgn0024194	CG11495	rasp
6465	FBgn0036566	CG5284	ClC-c
6478	FBgn0036773	CG13698	CG13698
6481	FBgn0052442	CG32442	CG32442
6484	FBgn0010051	CG1063	Itp-r83A
6487	FBgn0037387	CG1213	CG1213
6494	FBgn0034177	CG6796	AsnRS-m
6498	FBgn0030041	CG12116	CG12116
6512	FBgn0034502	CG13871	CG13871
6567	FBgn0033130	CG12843	Tsp42Ei
6572	FBgn0261989	CG42807	CG42807
6586	FBgn0085425	CG34396	CG34396
6623	FBgn0050277	CG30277	Oatp58Da
6630	FBgn0034784	CG9826	CG9826
6633	FBgn0034793	CG13533	asrij
6655	FBgn0260775	CG42567	DnaJ-60
6666	FBgn0035022	CG11413	CG11413
6672	FBgn0037552	CG7800	CG7800
6692	FBgn0010389	CG7223	htl
6694	FBgn0039584	CG14064	beat-VI
6731	FBgn0039291	CG13663	CG13663
6734	FBgn0039304	CG10425	CG10425
6747	FBgn0039370	CG4956	CG4956
6750	FBgn0028675	CG5772	Sur
6757	FBgn0051810	CG31810	CG31810
6759	FBgn0050008	CG30008	CG30008
6762	FBgn0033572	CG12943	polyph
6771	FBgn0038750	CG4465	CG4465
6778	FBgn0039135	CG13603	CG13603
6806	FBgn0038873	CG5892	CG5892
6810	FBgn0045469	CG31173	Gr93c
6813	FBgn0045468	CG31335	Gr93d
6817	FBgn0051423	CG31423	Ir94c
6833	FBgn0039010	CG4907	CG4907
6836	FBgn0039030	CG6660	CG6660
6838	FBgn0039031	CG17244	Gbp3
6845	FBgn0039040	CG13833	CG13833
6862	FBgn0016123	CG1462	Alp4
6866	FBgn0039817	CG15553	CG15553
6870	FBgn0039875	CG1937	sip3
6872	FBgn0039886	CG2003	CG2003
6885	FBgn0024983	CG4293	CG4293
6888	FBgn0040382	CG5273	CG5273
6906	FBgn0040362	CG11379	CG11379
6924	FBgn0025624	CG4025	CG4025
6938	FBgn0010497	CG5304	dmGlut
6940	FBgn0041195	CG6504	Pkd2
6950	FBgn0030989	CG7537	Inx5
6957	FBgn0031701	CG14027	TotM
6965	FBgn0063497	CG17524	GstE3
6972	FBgn0259108	CG34387	futsch
6977	FBgn0037028	CG3618	CG3618
6987	FBgn0011769	CG4205	Fdx1
6991	FBgn0003302	CG4336	rux
7012	FBgn0029642	CG3592	CG3592
7021	FBgn0029669	CG13021	CG13021
7028	FBgn0265575	CG2913	yin
7031	FBgn0028491	CG2930	CG2930
7041	FBgn0029727	CG6978	CG6978
7042	FBgn0260971	CG42594	CG42594
7098	FBgn0029828	CG6067	CG6067
7132	FBgn0029906	CG4542	xit
7134	FBgn0029922	CG14431	CG14431
7143	FBgn0015905	CG4426	ast
7161	FBgn0086384	CG14228	Mer
7164	FBgn0264695	CG17927	Mhc
7172	FBgn0036786	CG13701	skl
7178	FBgn0035229	CG7852	pns
7195	FBgn0037591	CG17911	Or85c
7202	FBgn0037685	CG16755	Or85f
7245	FBgn0026787	CG12178	Nhe1
7249	FBgn0265138	CG31929	Gr22c
7257	FBgn0051682	CG31682	Tengl1
7261	FBgn0031463	CG15400	G6P
7271	FBgn0031518	CG3277	CG3277
7278	FBgn0031529	CG9662	CG9662
7283	FBgn0051776	CG31776	CG31776
7291	FBgn0031568	CG10019	CG10019
7303	FBgn0025684	CG15438	MFS18
7309	FBgn0032949	CG3305	Lamp1
7314	FBgn0033028	CG11665	CG11665
7315	FBgn0033042	CG14468	Tsp42A
7333	FBgn0033087	CG3194	Hsepi
7342	FBgn0033110	CG9447	CG9447
7352	FBgn0033137	CG4471	Tsp42Ep
7356	FBgn0033202	CG1339	CG1339
7363	FBgn0033259	CG11210	CG11210
7374	FBgn0033371	CG11778	CNT1
7378	FBgn0050344	CG30344	CG30344
7391	FBgn0033550	CG12341	CG12341
7413	FBgn0265182	CG30420	CG44247
7417	FBgn0035078	CG2857	Tpc2
7433	FBgn0035211	CG2211	CG2211
7442	FBgn0015360	CG32300	oxt
7477	FBgn0026592	CG1079	Fie
7491	FBgn0052250	CG32250	PMP34
7492	FBgn0029172	CG7923	Fad2
7495	FBgn0028667	CG32090	Vha16-3
7532	FBgn0014906	CG3488	Hydr2
7535	FBgn0031850	CG11326	Tsp
7545	FBgn0034511	CG13422	GNBP-like3
7550	FBgn0037288	CG14661	CG14661
7551	FBgn0037405	CG1077	CG1077
7559	FBgn0039916	CG9935	Ekar
7574	FBgn0085462	CG34433	CG34433
7583	FBgn0026391	CG16961	Or33b
7618	FBgn0263916	CG31911	Ent2
7628	FBgn0031888	CG13780	Pvf2
7652	FBgn0027600	CG4778	obst-B
7662	FBgn0051717	CG31717	CG31717
7665	FBgn0267365	CG5385	l(2)SH0834
7679	FBgn0032362	CG14928	spz4
7686	FBgn0051760	CG31760	CG31760
7699	FBgn0264308	CG16970	CG43778
7705	FBgn0028527	CG18507	CG18507
7708	FBgn0261514	CG42282	NimA
7723	FBgn0041205	CG16910	key
7728	FBgn0261112	CG7828	APP-BP1
7776	FBgn0024248	CG5686	chico
7805	FBgn0001150	CG7952	gt
7823	FBgn0261456	CG11228	hpo
7842	FBgn0031634	CG15627	Ir25a
7844	FBgn0031635	CG15626	tank
7846	FBgn0031636	CG12194	CG12194
7862	FBgn0031662	CG3792	CG3792
7866	FBgn0053113	CG33113	Rtnl1
7870	FBgn0031689	CG10833	Cyp28d1
7878	FBgn0020429	CG7234	GluRIIB
7903	FBgn0031803	CG9501	ppk14
7909	FBgn0261673	CG8776	nemy
7930	FBgn0051741	CG31741	CG31741
7936	FBgn0016032	CG2374	lbm
7944	FBgn0033234	CG8791	MFS12
7985	FBgn0033814	CG4670	CG4670
7988	FBgn0033844	CG6016	bbc
7993	FBgn0032479	CG16974	CG16974
8005	FBgn0029974	CG10946	dpr14
8009	FBgn0004369	CG11516	Ptp99A
8021	FBgn0051665	CG31665	wry
8024	FBgn0003391	CG3722	shg
8028	FBgn0038432	CG14883	CG14883
8036	FBgn0002577	CG9369	m
8043	FBgn0032000	CG8372	CG8372
8052	FBgn0029137	CG6618	Patsas
8060	FBgn0260758	CG42556	CG42556
8064	FBgn0032684	CG10178	CG10178
8068	FBgn0053120	CG33120	CG33120
8069	FBgn0051793	CG31793	CG31793
8070	FBgn0045064	CG13969	bwa
8138	FBgn0034013	CG8166	unc-5
8139	FBgn0034031	CG12963	CG12963
8144	FBgn0265174	CG6657	PIG-V
8146	FBgn0037090	CG7529	Est-Q
8182	FBgn0030331	CG15221	CG15221
8199	FBgn0040011	CG17494	Slmap
8202	FBgn0034172	CG6665	CG6665
8214	FBgn0050222	CG30222	CG30222
8222	FBgn0034911	CG5549	CG5549
8253	FBgn0038440	CG14901	Gr89a
8286	FBgn0038207	CG14356	CG14356
8287	FBgn0038236	CG3360	Cyp313a1
8299	FBgn0038415	CG17929	CG17929
8302	FBgn0038621	CG10864	CG10864
8317	FBgn0030358	CG10362	CG10362
8326	FBgn0030509	CG11162	CG11162
8353	FBgn0013997	CG6827	Nrx-IV
8361	FBgn0036341	CG11278	Syx13
8363	FBgn0036402	CG6650	CG6650
8372	FBgn0036492	CG12327	Best3
8373	FBgn0036493	CG7255	CG7255
8374	FBgn0036501	CG7272	CG7272
8377	FBgn0036529	CG7297	pgant8
8380	FBgn0028399	CG4672	TMS1
8382	FBgn0025740	CG17245	PlexB
8384	FBgn0260793	CG42573	2mit
8392	FBgn0000635	CG3665	Fas2
8405	FBgn0038439	CG14900	Cad89D
8415	FBgn0036765	CG7408	CG7408
8422	FBgn0036870	CG14095	CG14095
8424	FBgn0036874	CG9472	brv1
8439	FBgn0037003	CG18281	CG18281
8450	FBgn0037140	CG7442	CG7442
8472	FBgn0037291	CG14662	CG14662
8478	FBgn0037544	CG11035	CG11035
8493	FBgn0026061	CG4123	Mipp1
8524	FBgn0036708	CG13725	CG13725
8528	FBgn0036711	CG13727	CG13727
8532	FBgn0036741	CG7510	CG7510
8539	FBgn0052432	CG32432	CG32432
8551	FBgn0051547	CG31547	CG31547
8558	FBgn0037417	CG15593	Osi10
8560	FBgn0037422	CG15595	Osi13
8564	FBgn0037690	CG9361	Task7
8569	FBgn0040251	CG6658	Ugt86Di
8577	FBgn0040250	CG15902	Ugt86Dj
8595	FBgn0032602	CG13278	ppk17
8600	FBgn0032637	CG5050	CG5050
8627	FBgn0051198	CG31198	CG31198
8638	FBgn0027107	CG17063	Inx6
8645	FBgn0031132	CG15450	CG15450
8655	FBgn0031171	CG1801	CG1801
8658	FBgn0031181	CG14584	Ir20a
8659	FBgn0031182	CG1644	Cyp6t1
8666	FBgn0031201	CG12446	CG12446
8677	FBgn0039941	CG17167	CG17167
8688	FBgn0026238	CG2944	gus
8690	FBgn0040609	CG3348	CG3348
8692	FBgn0033988	CG7761	pcs
8699	FBgn0036121	CG6310	CG6310
8702	FBgn0040571	CG17193	CG17193
8707	FBgn0031159	CG11566	CG11566
8712	FBgn0033127	CG12845	Tsp42Ef
8716	FBgn0033133	CG12841	Tsp42Ek
8739	FBgn0025469	CG8717	slv
8759	FBgn0021795	CG9035	Tapdelta
8765	FBgn0033677	CG8321	CG8321
8777	FBgn0052843	CG32843	Dh31-R
8780	FBgn0033828	CG17048	CG17048
8796	FBgn0050472	CG30472	CG30472
8797	FBgn0034059	CG8320	CG8320
8805	FBgn0034162	CG6426	CG6426
8823	FBgn0050154	CG30154	CG30154
8833	FBgn0034626	CG10795	CG10795
8840	FBgn0034759	CG13511	CG13511
8872	FBgn0259229	CG42329	CG42329
8880	FBgn0011603	CG15444	ine
8889	FBgn0032151	CG4128	nAChRalpha6
8900	FBgn0051704	CG31704	CG31704
8913	FBgn0035440	CG14969	CG14969
8928	FBgn0030013	CG1583	GIIIspla2
8933	FBgn0028734	CG6203	Fmr1
8955	FBgn0031925	CG6730	Cyp4d21
8972	FBgn0034050	CG8297	CG8297
8985	FBgn0034141	CG8311	CG8311
8986	FBgn0034194	CG15611	CG15611
8994	FBgn0034279	CG18635	CG18635
9011	FBgn0035604	CG10633	Ir64a
9026	FBgn0035983	CG4080	CG4080
9066	FBgn0037796	CG12814	CG12814
9089	FBgn0025558	CG4101	CG4101
9101	FBgn0036887	CG9231	CG9231
9102	FBgn0040636	CG13255	CG13255
9116	FBgn0037110	CG14577	ORMDL
9127	FBgn0000535	CG10952	eag
9131	FBgn0030638	CG11655	CG11655
9134	FBgn0030658	CG7872	CG7872
9138	FBgn0030707	CG8916	CG8916
9146	FBgn0030870	CG6398	CG6398
9152	FBgn0030941	CG6531	wgn
9160	FBgn0030993	CG7635	Mec2
9179	FBgn0028699	CG7499	Rh50
9193	FBgn0259916	CG42445	CG42445
9199	FBgn0044050	CG14167	Ilp3
9261	FBgn0027950	CG8208	MBD-like
9265	FBgn0000317	CG7595	ck
9274	FBgn0034485	CG11099	CG11099
9282	FBgn0031367	CG15623	c-cup
9284	FBgn0000606	CG2328	eve
9312	FBgn0032827	CG10481	CG10481
9321	FBgn0032879	CG9317	CarT
9324	FBgn0033350	CG8237	CG8237
9332	FBgn0033867	CG13338	Cpr50Ca
9354	FBgn0026385	CG13206	Or47b
9358	FBgn0046880	CG30129	Obp56b
9373	FBgn0035382	CG9969	Or63a
9379	FBgn0036934	CG7395	sNPF-R
9385	FBgn0030204	CG15302	Or9a
9387	FBgn0031109	CG11748	Obp19a
9389	FBgn0045497	CG31936	Gr22e
9409	FBgn0045759	CG18647	bin
9427	FBgn0033969	CG10202	CG10202
9431	FBgn0029114	CG6890	Tollo
9437	FBgn0021764	CG5227	sdk
9452	FBgn0037165	CG11437	CG11437
9494	FBgn0053508	CG33508	ppk13
9517	FBgn0032315	CG14069	CG14069
9537	FBgn0041225	CG31280	Gr94a
9551	FBgn0033043	CG12754	Or42b
9565	FBgn0041238	CG13495	Gr58b
9594	FBgn0035385	CG2114	FMRFaR
9605	FBgn0037408	CG1147	NPFR
9696	FBgn0031760	CG9093	Tsp26A
9706	FBgn0000094	CG1361	Anp
9727	FBgn0000394	CG12410	cv
9730	FBgn0052736	CG32736	CG32736
9731	FBgn0266431	CG42262	CG45061
9748	FBgn0040509	CG17174	ACXB
9804	FBgn0052230	CG32230	ND-MLRQ
9894	FBgn0040348	CG3703	CG3703
9899	FBgn0024365	CG12773	CG12773
9911	FBgn0035694	CG13299	CG13299
9928	FBgn0011739	CG12072	wts
9945	FBgn0033054	CG14591	CG14591
9950	FBgn0028563	CG8714	sut1
9963	FBgn0033528	CG11761	trsn
10004	FBgn0029088	CG2019	disp
10011	FBgn0037736	CG12950	CG12950
10018	FBgn0050044	CG30044	s-cup
10020	FBgn0086532	CG4016	Spt-I
10022	FBgn0033880	CG6553	CG6553
10038	FBgn0050089	CG30089	CG30089
10045	FBgn0034110	CG3615	Atg9
10051	FBgn0050104	CG30104	NT5E-2
10057	FBgn0034267	CG4984	CG4984
10060	FBgn0034346	CG12263	CG12263
10064	FBgn0034438	CG9416	CG9416
10067	FBgn0034483	CG16894	CG16894
10102	FBgn0024236	CG6817	foi
10149	FBgn0024994	CG2675	Csat
10203	FBgn0038135	CG8773	CG8773
10251	FBgn0039006	CG12800	Cyp6d4
10263	FBgn0062411	CG15551	Ctr1C
10268	FBgn0261698	CG42732	CG42732
10272	FBgn0035090	CG2736	CG2736
10374	FBgn0015546	CG4215	spel1
10455	FBgn0032409	CG5336	Ced-12
10461	FBgn0016054	CG2488	phr6-4
10472	FBgn0030800	CG9104	Nprl2
10481	FBgn0034821	CG9876	CG9876
10558	FBgn0029091	CG7464	CS-2
10600	FBgn0050423	CG30423	CG30423
10608	FBgn0035427	CG14959	ckd
10618	FBgn0039338	CG4548	XNP
10662	FBgn0002932	CG11988	neur
10692	FBgn0039044	CG33336	p53
10715	FBgn0003513	CG6993	ss
10735	FBgn0264075	CG11987	tgo
10813	FBgn0036411	CG7345	Sox21a
10916	FBgn0002183	CG1828	dre4
10942	FBgn0004913	CG1119	Gnf1
11017	FBgn0036484	CG6859	Pex3
11037	FBgn0261086	CG9778	Syt14
11090	FBgn0027609	CG15437	morgue
11107	FBgn0033375	CG8078	CG8078
11157	FBgn0036066	CG14160	CG14160
11164	FBgn0040344	CG3711	CG3711
11329	FBgn0086778	CG32538	nAChRalpha7
11331	FBgn0033134	CG12840	Tsp42El
11366	FBgn0035592	CG10674	CG10674
11381	FBgn0011455	CG9762	ND-SGDH
11461	FBgn0261929	CG42796	5-HT2B
11478	FBgn0011293	CG6642	a10
11563	FBgn0030746	CG9981	CG9981
11686	FBgn0266124	CG32038	ghi
11693	FBgn0263398	CG6364	CG6364
11695	FBgn0051089	CG31089	CG31089
11701	FBgn0037307	CG14666	Tim17a2
11729	FBgn0032055	CG13091	CG13091
11730	FBgn0032087	CG9568	CG9568
11767	FBgn0010100	CG9244	Acon
11812	FBgn0033515	CG12900	Ir47a
11816	FBgn0259145	CG42260	CG42260
11852	FBgn0030670	CG9245	Pis
11864	FBgn0040877	CG12994	CG12994
12016	FBgn0027601	CG9009	pdgy
12044	FBgn0000448	CG33183	Hr3
12045	FBgn0011706	CG4319	rpr
12079	FBgn0050037	CG30037	CG30037
12106	FBgn0036579	CG5027	CG5027
12125	FBgn0037428	CG1169	Osi18
12127	FBgn0037506	CG1287	CG1287
12138	FBgn0038194	CG3050	Cyp6d5
12146	FBgn0051446	CG31446	CG31446
12152	FBgn0044871	CG7700	Gos28
12160	FBgn0045470	CG31336	Gr93b
12164	FBgn0039771	CG15538	Osi23
12176	FBgn0030348	CG10352	CG10352
12182	FBgn0023536	CG3156	CG3156
12205	FBgn0011481	CG7187	Ssdp
12232	FBgn0010435	CG2727	emp
12242	FBgn0035523	CG1311	CG1311
12276	FBgn0051928	CG31928	CG31928
12299	FBgn0037144	CG7458	CG7458
12339	FBgn0085384	CG34355	CG34355
12347	FBgn0003747	CG15779	Gr5a
12348	FBgn0031900	CG13786	CG13786
12354	FBgn0032734	CG15169	CG15169
12375	FBgn0053121	CG33121	Spn28Db
12377	FBgn0031973	CG7219	Spn28Dc
12397	FBgn0028534	CG7916	CG7916
12405	FBgn0261534	CG7532	l(2)34Fc
12413	FBgn0028523	CG5888	CG5888
12423	FBgn0020414	CG4559	Idgf3
12424	FBgn0032585	CG4580	CG4580
12445	FBgn0263005	CG43313	CG43313
12466	FBgn0032788	CG13084	CG13084
12482	FBgn0261787	CG2478	bru
12520	FBgn0085256	CG34227	CG34227
12529	FBgn0033601	CG9076	Cpr47Ed
12544	FBgn0033308	CG8736	CG8736
12548	FBgn0013763	CG5210	Idgf6
12551	FBgn0085488	CG34459	CG34459
12563	FBgn0028897	CG4935	CG4935
12580	FBgn0033929	CG8151	Tfb1
12607	FBgn0020378	CG1343	Sp1
12608	FBgn0040318	CG13475	HGTX
12610	FBgn0015396	CG4029	jumu
12644	FBgn0011715	CG1064	Snr1
12668	FBgn0000233	CG12653	btd
12706	FBgn0001990	CG4148	wek
12709	FBgn0002441	CG5954	l(3)mbt
12723	FBgn0034825	CG3215	CG3215
12726	FBgn0002856	CG9024	Acp26Ab
12738	FBgn0026573	CG8290	ADD1
12774	FBgn0051778	CG31778	CG31778
12787	FBgn0260462	CG12163	CG12163
12795	FBgn0025381	CG14782	rush
12800	FBgn0283508	CG43164	nw
12823	FBgn0027945	CG7758	ppl
12828	FBgn0037930	CG14715	CG14715
12834	FBgn0027095	CG7013	Manf
12838	FBgn0031228	CG11455	ND-15
12841	FBgn0283462	CG18279	IMPPP
12852	FBgn0034803	CG9849	CG9849
12862	FBgn0050392	CG30392	CG30392
12875	FBgn0034920	CG5597	CG5597
12879	FBgn0035044	CG3663	CG3663
12915	FBgn0039154	CG6164	Npc2f
12920	FBgn0041102	CG7929	ocn
12937	FBgn0022770	CG17058	Peritrophin-A
12941	FBgn0029067	CG1696	Dd
12951	FBgn0034725	CG6044	CG6044
12962	FBgn0052284	CG32284	CG32284
12995	FBgn0031558	CG16704	CG16704
12997	FBgn0043532	CG30448	Obp56i
13004	FBgn0035948	CG5644	CG5644
13022	FBgn0051698	CG31698	CG31698
13037	FBgn0031619	CG3355	CG3355
13039	FBgn0032057	CG9287	CG9287
13041	FBgn0028945	CG7631	CG7631
13044	FBgn0035392	CG1271	CG1271
13052	FBgn0038828	CG17270	CG17270
13072	FBgn0031613	CG15636	HP6
13077	FBgn0002734	CG8328	E(spl)mdelta-HLH
13090	FBgn0264751	CG31232	Vti1b
13118	FBgn0052170	CG32170	CG32170
13189	FBgn0030332	CG9360	CG9360
13208	FBgn0032132	CG4382	CG4382
13218	FBgn0031678	CG31918	CG31918
13244	FBgn0032343	CG6201	CG6201
13249	FBgn0033033	CG11066	scaf
13259	FBgn0042083	CG3267	CG3267
13276	FBgn0033482	CG1371	CG1371
13282	FBgn0032143	CG4017	CG4017
13284	FBgn0032161	CG4594	CG4594
13302	FBgn0015230	CG3853	Glut3
13309	FBgn0002906	CG6920	Blm
13311	FBgn0025693	CG11163	ZnT41F
13314	FBgn0033382	CG8058	Hydr1
13317	FBgn0266186	CG1599	Vamp7
13319	FBgn0033872	CG6329	CG6329
13342	FBgn0030160	CG9691	CG9691
13348	FBgn0034210	CG6568	CG6568
13358	FBgn0036745	CG7484	CG7484
13360	FBgn0011586	CG1871	e(r)
13363	FBgn0027375	CG4879	RecQ5
13365	FBgn0011725	CG31137	twin
13369	FBgn0031265	CG2794	CG2794
13370	FBgn0031364	CG17648	CG17648
13378	FBgn0034473	CG12501	Or56a
13380	FBgn0041231	CG7303	Gr68a
13392	FBgn0004841	CG6515	TkR86C
13399	FBgn0031676	CG14040	senju
13407	FBgn0028513	CG9254	CG9254
13416	FBgn0031409	CG4271	CG4271
13444	FBgn0052703	CG32703	Erk7
13457	FBgn0004132	CG30498	boca
13463	FBgn0032311	CG12517	CG12517
13489	FBgn0028532	CG7968	CG7968
13538	FBgn0030260	CG1537	CG1537
13542	FBgn0032016	CG7818	CG7818
13562	FBgn0037322	CG10612	Or83a
13573	FBgn0030715	CG12697	Or13a
13593	FBgn0283678	CG14925	Osi21
13617	FBgn0035150	CG12189	Rev1
13643	FBgn0037911	CG10898	CG10898
13725	FBgn0022740	CG5005	HLH54F
13769	FBgn0037895	CG6723	CG6723
13786	FBgn0037009	CG5104	CG5104
13807	FBgn0037788	CG3940	CG3940
13823	FBgn0036112	CG14147	CG14147
13829	FBgn0036168	CG7512	CG7512
13862	FBgn0035932	CG13308	CG13308
13864	FBgn0004003	CG7225	wbl
13866	FBgn0034462	CG15905	CG15905
13869	FBgn0034548	CG13443	CG13443
13872	FBgn0034565	CG15650	CG15650
13890	FBgn0041712	CG9889	yellow-d
13907	FBgn0030829	CG12998	CG12998
13909	FBgn0031746	CG9029	CG9029
13922	FBgn0034323	CG18537	CG18537
13929	FBgn0034356	CG10924	CG10924
13950	FBgn0033723	CG13155	CG13155
13955	FBgn0033736	CG13154	CG13154
13957	FBgn0033873	CG6337	CG6337
13959	FBgn0013770	CG6692	Cp1
13965	FBgn0050073	CG30073	Obp50b
13969	FBgn0033933	CG10104	CG10104
13978	FBgn0034008	CG8152	CG8152
13980	FBgn0034076	CG8424	Jhedup
13990	FBgn0035445	CG12014	CG12014
13996	FBgn0026411	CG11354	Lim1
13998	FBgn0000228	CG14025	Bsg25D
14013	FBgn0039494	CG5896	grass
14017	FBgn0260657	CG42540	CG42540
14035	FBgn0035092	CG3441	Nplp1
14060	FBgn0035931	CG13312	CG13312
14069	FBgn0002565	CG6806	Lsp2
14074	FBgn0036327	CG10748	CG10748
14077	FBgn0036352	CG14110	CG14110
14082	FBgn0264006	CG34400	dysc
14089	FBgn0036427	CG4613	CG4613
14099	FBgn0037576	CG7454	Or85a
14127	FBgn0034723	CG13506	CG13506
14169	FBgn0036446	CG9384	CG9384
14180	FBgn0036466	CG18581	CG18581
14194	FBgn0036480	CG17081	Cep135
14201	FBgn0000500	CG18090	Dsk
14205	FBgn0037230	CG9780	CG9780
14206	FBgn0036015	CG3088	CG3088
14217	FBgn0250848	CG8947	26-29-p
14220	FBgn0036560	CG5895	CG5895
14226	FBgn0036563	CG13075	CG13075
14243	FBgn0036618	CG12255	Cpr72Eb
14255	FBgn0036639	CG4229	CG4229
14260	FBgn0052163	CG32163	CG32163
14265	FBgn0036648	CG4098	CG4098
14282	FBgn0036706	CG6485	ND-24L
14319	FBgn0036939	CG7365	CG7365
14334	FBgn0036847	CG11577	CG11577
14344	FBgn0036876	CG9451	CG9451
14349	FBgn0036879	CG9290	Cpr76Bb
14351	FBgn0051418	CG31418	CG31418
14356	FBgn0025456	CG5413	CREG
14365	FBgn0038507	CG5863	CG5863
14369	FBgn0038508	CG5866	CG5866
14397	FBgn0015591	CG13633	AstA
14425	FBgn0038897	CG5849	CG5849
14439	FBgn0038918	CG6690	CG6690
14484	FBgn0039022	CG4725	CG4725
14501	FBgn0051013	CG31013	CG31013
14511	FBgn0040360	CG14626	CG14626
14520	FBgn0027793	CG14787	CG14787
14528	FBgn0023519	CG3109	mRpL16
14572	FBgn0052772	CG32772	CG32772
14606	FBgn0029990	CG2233	CG2233
14613	FBgn0052702	CG32702	Cubn
14641	FBgn0264503	CG15311	CG43902
14666	FBgn0022355	CG6186	Tsf1
14689	FBgn0031426	CG18641	CG18641
14697	FBgn0051148	CG31148	Gba1a
14703	FBgn0039155	CG6173	Kal1
14705	FBgn0039158	CG6182	CG6182
14714	FBgn0039203	CG13618	CG13618
14716	FBgn0039237	CG13640	CG13640
14732	FBgn0039329	CG10669	CG10669
14734	FBgn0261575	CG11909	tobi
14741	FBgn0051437	CG31437	CG31437
14743	FBgn0039336	CG4553	CG4553
14747	FBgn0039341	CG5112	CG5112
14750	FBgn0039342	CG5107	CG5107
14770	FBgn0039470	CG6296	CG6296
14775	FBgn0039471	CG6295	CG6295
14811	FBgn0030597	CG9504	Eo
14824	FBgn0000359	CG1478	Cp36
14833	FBgn0030669	CG9240	CG9240
14837	FBgn0030691	CG8959	Efhc1.1
14855	FBgn0039671	CG11470	CG11470
14857	FBgn0039682	CG7584	Obp99c
14865	FBgn0039742	CG15528	CG15528
14918	FBgn0042696	CG2380	NfI
14933	FBgn0023535	CG18104	arg
14934	FBgn0003048	CG3443	pcx
14959	FBgn0030508	CG15760	CG15760
14982	FBgn0034184	CG9646	CG9646
15000	FBgn0034301	CG5756	CG5756
15009	FBgn0027596	CG10249	Kank
15028	FBgn0037215	CG12582	beta-Man
15071	FBgn0051882	CG31882	CG31882
15085	FBgn0050072	CG30072	Obp50c
15091	FBgn0034769	CG13524	Obp58c
15140	FBgn0037563	CG11672	CG11672
15146	FBgn0038134	CG8458	wntD
15161	FBgn0037727	CG8358	CG8358
15171	FBgn0015008	CG8953	Actn3
15179	FBgn0034318	CG14500	CG14500
15203	FBgn0035103	CG7047	Vdup1
15207	FBgn0045770	CG32063	S-Lap3
15226	FBgn0038611	CG14309	CG14309
15233	FBgn0038961	CG13850	CG13850
15235	FBgn0039073	CG4408	CG4408
15241	FBgn0035042	CG3640	CG3640
15261	FBgn0035243	CG13926	CG13926
15273	FBgn0035439	CG14961	CG14961
15283	FBgn0052269	CG32269	CG32269
15285	FBgn0052270	CG32270	CG32270
15305	FBgn0040813	CG11051	Nplp2
15320	FBgn0023023	CG1411	CRMP
15323	FBgn0250849	CG32388	CG32388
15340	FBgn0032210	CG5603	CYLD
15344	FBgn0034726	CG11301	Mes4
15372	FBgn0025879	CG6281	Timp
15401	FBgn0036678	CG11905	CG11905
15410	FBgn0039568	CG4815	CG4815
15421	FBgn0261802	CG42748	CG42748
15431	FBgn0032601	CG17914	yellow-b
15433	FBgn0050062	CG30062	CG30062
15434	FBgn0035186	CG13912	CG13912
15475	FBgn0030555	CG1839	Fbxl4
15478	FBgn0039932	CG11093	fuss
15482	FBgn0030323	CG2371	CG2371
15506	FBgn0033069	CG8335	CG8335
15512	FBgn0034199	CG15917	Gbp1
15518	FBgn0041713	CG4182	yellow-c
15520	FBgn0034259	CG6459	P32
15526	FBgn0032612	CG13282	CG13282
15529	FBgn0032666	CG5758	CG5758
15533	FBgn0023171	CG8729	rnh1
15545	FBgn0032514	CG9302	CG9302
15562	FBgn0031214	CG11374	CG11374
15570	FBgn0031406	CG17012	Send1
15574	FBgn0031467	CG2973	Cpr23B
15602	FBgn0032116	CG3759	Mco1
15639	FBgn0051324	CG31324	CG31324
15672	FBgn0026441	CG4913	ear
15675	FBgn0031657	CG3756	CG3756
15679	FBgn0032157	CG5899	Etl1
15696	FBgn0004698	CG8153	Xpc
15710	FBgn0024491	CG6046	Bin1
15749	FBgn0003430	CG16738	slp1
15762	FBgn0264253	CG18125	Send2
15765	FBgn0028517	CG18478	CG18478
15769	FBgn0051827	CG31827	CG31827
15775	FBgn0266369	CG9342	Mtp
15778	FBgn0032843	CG10730	CG10730
15782	FBgn0033050	CG7865	Pngl
15794	FBgn0033296	CG11669	Mal-A7
15817	FBgn0004133	CG1363	blow
15858	FBgn0038662	CG14290	Mpc1
15878	FBgn0035851	CG7999	MED24
15902	FBgn0011239	CG31733	ms(2)35Ci
15925	FBgn0035790	CG8540	Cyp316a1
15927	FBgn0035802	CG33275	Pura
15933	FBgn0085411	CG34382	CG34382
15939	FBgn0037217	CG14636	CG14636
15948	FBgn0037473	CG10068	CG10068
15957	FBgn0001247	CG5517	Ide
15964	FBgn0036229	CG7248	CG7248
15966	FBgn0052457	CG32457	CG32457
15979	FBgn0053983	CG33983	obst-H
15989	FBgn0038140	CG8784	PK2-R1
15992	FBgn0027512	CG10254	CG10254
15993	FBgn0267350	CG10260	PI4KIIIalpha
16011	FBgn0039107	CG10300	CG10300
16019	FBgn0032698	CG10336	CG10336
16020	FBgn0022344	CG10340	CG10340
16035	FBgn0027949	CG10364	msb1l
16036	FBgn0039109	CG10365	CG10365
16048	FBgn0036273	CG10426	CG10426
16057	FBgn0032749	CG10493	Phlpp
16061	FBgn0034631	CG10496	TAF1C-like
16064	FBgn0034583	CG10527	CG10527
16072	FBgn0034582	CG10531	Cht9
16078	FBgn0011241	CG10536	cbx
16088	FBgn0037470	CG1091	Tailor
16092	FBgn0029963	CG10920	CG10920
16099	FBgn0029969	CG10932	CG10932
16108	FBgn0010620	CG10939	CG10939
16116	FBgn0032857	CG10947	CG10947
16123	FBgn0030010	CG10959	CG10959
16133	FBgn0260945	CG10967	Atg1
16136	FBgn0030078	CG10970	CG10970
16137	FBgn0036309	CG10971	Hip1
16150	FBgn0037384	CG10981	dgrn
16158	FBgn0023388	CG1099	Dap160
16160	FBgn0030520	CG10990	Pdcd4
16168	FBgn0030525	CG10996	CG10996
16184	FBgn0015574	CG1108	alpha-Est6
16204	FBgn0037031	CG11456	CG11456
16216	FBgn0046296	CG11534	CG11534
16245	FBgn0032968	CG11634	CG11634
16308	FBgn0261015	CG42599	Pif1A
16323	FBgn0039616	CG11828	CG11828
16342	FBgn0039301	CG11875	Nup37
16364	FBgn0034425	CG11906	CG11906
16383	FBgn0037265	CG12001	spartin
16390	FBgn0035227	CG12090	Iml1
16400	FBgn0030100	CG12106	CG12106
16403	FBgn0001255	CG2723	ImpE3
16414	FBgn0037572	CG11698	CG11698
16416	FBgn0086359	CG3953	Invadolysin
16420	FBgn0039846	CG11337	PNPase
16423	FBgn0037312	CG11999	CG11999
16428	FBgn0038738	CG4572	CG4572
16432	FBgn0038745	CG4538	CG4538
16433	FBgn0038114	CG11670	CG11670
16474	FBgn0013949	CG7021	Elal
16478	FBgn0051077	CG31077	CG31077
16492	FBgn0051081	CG31081	TwdlR
16500	FBgn0030588	CG9521	CG9521
16513	FBgn0030050	CG12111	CG12111
16518	FBgn0030643	CG15641	CG15641
16523	FBgn0003137	CG33103	Ppn
16536	FBgn0051041	CG31041	CG31041
16541	FBgn0039703	CG7829	CG7829
16550	FBgn0030206	CG2889	CG2889
16569	FBgn0037677	CG12951	CG12951
16573	FBgn0037396	CG11459	CG11459
16594	FBgn0039417	CG6073	CG6073
16596	FBgn0083966	CG34130	CG34130
16600	FBgn0038070	CG6753	CG6753
16623	FBgn0039856	CG1774	CG1774
16633	FBgn0041711	CG9792	yellow-e
16636	FBgn0038156	CG14372	CG14372
16646	FBgn0038179	CG9312	CG9312
16652	FBgn0038198	CG3153	Npc2b
16669	FBgn0038818	CG4058	Nep4
16719	FBgn0037026	CG3634	CG3634
16746	FBgn0028789	CG5133	Doc1
16751	FBgn0000618	CG15191	e(y)2
16765	FBgn0051313	CG31313	CG31313
16768	FBgn0037170	CG11401	Trxr-2
16779	FBgn0260746	CG3132	Ect3
16781	FBgn0038011	CG4066	CG4066
16820	FBgn0031458	CG2855	aph-1
16828	FBgn0033821	CG10799	CG10799
16837	FBgn0033874	CG6347	CG6347
16841	FBgn0034807	CG9897	CG9897
16846	FBgn0086785	CG10711	Vps36
16851	FBgn0036376	CG10743	Liprin-beta
16858	FBgn0034517	CG18066	Cpr57A
16861	FBgn0034623	CG9822	CG9822
16897	FBgn0038660	CG14291	CG14291
16898	FBgn0034007	CG8102	ND-51L2
16902	FBgn0261397	CG2146	didum
16906	FBgn0086408	CG3622	stl
16986	FBgn0016075	CG16858	vkg
16989	FBgn0033158	CG12164	CG12164
17005	FBgn0034478	CG10822	CG10822
17017	FBgn0014032	CG12117	Sptr
17035	FBgn0040234	CG12149	c12.2
17043	FBgn0035107	CG1216	mri
17054	FBgn0010223	CG12232	Galphaf
17065	FBgn0033475	CG12129	CG12129
17072	FBgn0032370	CG12307	CG12307
17085	FBgn0038558	CG12347	CG12347
17099	FBgn0263036	CG43331	CG43331
17101	FBgn0030722	CG12395	CG12395
17123	FBgn0032163	CG13125	TbCMF46
17126	FBgn0033667	CG13183	reb
17145	FBgn0086356	CG13345	tum
17157	FBgn0025634	CG13367	CG13367
17166	FBgn0036804	CG13379	Sgf11
17169	FBgn0032031	CG13390	CG13390
17178	FBgn0067317	CG13415	Cby
17184	FBgn0036520	CG13449	CG13449
17222	FBgn0034684	CG13501	CG13501
17227	FBgn0260767	CG42565	CG42565
17229	FBgn0034776	CG13527	CG13527
17254	FBgn0037687	CG8132	CG8132
17261	FBgn0038658	CG14292	CG14292
17274	FBgn0035000	CG13578	CG13578
17282	FBgn0015300	CG13591	Ssl
17294	FBgn0029705	CG12693	CG12693
17308	FBgn0033813	CG12765	fsd
17314	FBgn0261928	CG42795	CG42795
17326	FBgn0039170	CG13609	CG13609
17328	FBgn0263490	CG34100	mld
17342	FBgn0031720	CG14013	CG14013
17344	FBgn0011710	CG1403	42614
17346	FBgn0261836	CG42768	Msp300
17354	FBgn0040392	CG14050	CG14050
17381	FBgn0036905	CG14101	ms(3)76Ca
17383	FBgn0040786	CG14104	CG14104
17395	FBgn0085457	CG34428	CG34428
17398	FBgn0264486	CG14119	CG43894
17418	FBgn0036036	CG14174	CG14174
17423	FBgn0036931	CG14183	CG14183
17429	FBgn0031045	CG14212	CG14212
17432	FBgn0031030	CG14217	Tao
17460	FBgn0038685	CG14282	CG14282
17484	FBgn0038567	CG14316	CG14316
17486	FBgn0038531	CG14325	CG14325
17509	FBgn0038097	CG14384	CG14384
17514	FBgn0038089	CG14387	d-cup
17528	FBgn0037200	CG11109	CG11109
17533	FBgn0036337	CG11255	AdenoK
17541	FBgn0037516	CG11286	CG11286
17542	FBgn0035550	CG11349	CG11349
17552	FBgn0037589	CG11732	Obp85a
17555	FBgn0037611	CG11755	CG11755
17563	FBgn0052311	CG33484	zormin
17574	FBgn0030583	CG14410	CG14410
17576	FBgn0030582	CG14411	CG14411
17589	FBgn0004143	CG14426	nullo
17595	FBgn0029915	CG14434	CG14434
17602	FBgn0029502	CG14437	COQ7
17618	FBgn0029880	CG14443	CG14443
17621	FBgn0029879	CG14444	APC7
17632	FBgn0053768	CG33768	CG33768
17663	FBgn0034283	CG14492	CG14492
17667	FBgn0034286	CG33996	dpr13
17683	FBgn0034327	CG14505	CG14505
17684	FBgn0039659	CG14506	CG14506
17693	FBgn0035563	CG13716	CG13716
17714	FBgn0039009	CG13842	CG13842
17733	FBgn0035159	CG13896	CG13896
17753	FBgn0035256	CG13930	CG13930
17762	FBgn0031289	CG13950	CG13950
17767	FBgn0263873	CG42589	sick
17789	FBgn0037370	CG1236	CG1236
17793	FBgn0040356	CG12498	CG12498
17796	FBgn0030952	CG12609	CG12609
17832	FBgn0038092	CG31298	beat-Vb
17837	FBgn0038395	CG10407	CG10407
17851	FBgn0038402	CG5952	Fer2
17860	FBgn0053543	CG33543	CG33543
17863	FBgn0036057	CG14164	CG14164
17869	FBgn0040892	CG14634	CG14634
17878	FBgn0040958	CG31893	Peritrophin-15b
17896	FBgn0050163	CG30163	Cpr60D
17917	FBgn0015829	CG1276	TfIIEbeta
17940	FBgn0050369	CG30369	CG30369
17972	FBgn0037490	CG10053	CG10053
17973	FBgn0037482	CG10055	CG10055
17975	FBgn0011020	CG10061	Sas-4
17990	FBgn0037517	CG10086	CG10086
18014	FBgn0036366	CG10133	CG10133
18019	FBgn0035704	CG10144	Vps8
18031	FBgn0260634	CG10192	eIF4G2
18035	FBgn0039115	CG10214	CG10214
18043	FBgn0039631	CG11305	Sirt7
18048	FBgn0015569	CG1131	alpha-Est10
18057	FBgn0031854	CG11323	TTLL3A
18062	FBgn0031848	CG11329	Nse1
18081	FBgn0266696	CG33232	CG45186
18099	FBgn0036580	CG13072	PDCD-5
18109	FBgn0032289	CG6431	CG6431
18110	FBgn0032304	CG17134	CG17134
18161	FBgn0037297	CG1116	CG1116
18172	FBgn0034913	CG11173	Snap29
18175	FBgn0030503	CG11176	Tango2
18184	FBgn0035462	CG1120	IntS10
18225	FBgn0025394	CG32810	inc
18232	FBgn0035469	CG14977	CG14977
18267	FBgn0032824	CG13962	CG13962
18272	FBgn0036218	CG14128	Sprn
18284	FBgn0037487	CG14608	CG14608
18296	FBgn0250821	CG14644	CG14644
18297	FBgn0037244	CG14647	CG14647
18307	FBgn0037283	CG14658	CG14658
18335	FBgn0037850	CG14695	CG14695
18341	FBgn0037920	CG14710	CG14710
18358	FBgn0037987	CG14739	CG14739
18402	FBgn0002645	CG1483	Map205
18406	FBgn0035797	CG14837	CG14837
18419	FBgn0038315	CG14866	CG14866
18431	FBgn0051371	CG31371	CG31371
18447	FBgn0029710	CG3568	CG3568
18472	FBgn0032374	CG14931	CG14931
18474	FBgn0032375	CG14932	CG14932
18475	FBgn0264815	CG42325	Pde1c
18479	FBgn0035470	CG14980	Ccz1
18492	FBgn0035533	CG15015	Cip4
18513	FBgn0031100	CG1504	CG1504
18524	FBgn0034387	CG15077	Cyp12b2
18526	FBgn0036187	CG11660	RIOK1
18541	FBgn0030926	CG6367	psh
18593	FBgn0014863	CG1019	Mlp84B
18600	FBgn0033984	CG10255	Lap1
18606	FBgn0032814	CG10366	CG10366
18617	FBgn0031877	CG10399	CG10399
18618	FBgn0032730	CG10431	CG10431
18657	FBgn0037037	CG10588	CG10588
18658	FBgn0036294	CG10654	CG10654
18662	FBgn0035588	CG10672	CG10672
18666	FBgn0036365	CG10732	cmb
18672	FBgn0031142	CG10998	r-cup
18706	FBgn0266801	CG42286	CG45263
18717	FBgn0039282	CG11848	Bili
18720	FBgn0037661	CG11994	Ada
18727	FBgn0035273	CG12020	CG12020
18777	FBgn0033701	CG13171	CG13171
18787	FBgn0033848	CG13330	CG13330
18794	FBgn0029501	CG13580	Crtp
18800	FBgn0037128	CG14572	CG14572
18801	FBgn0037129	CG14565	CG14565
18805	FBgn0051560	CG31560	CG31560
18817	FBgn0038285	CG6974	CG6974
18823	FBgn0035056	CG9196	spz6
18849	FBgn0035501	CG1299	CG1299
18855	FBgn0052241	CG32241	CG32241
18861	FBgn0035555	CG13720	CG13720
18866	FBgn0262870	CG43225	axo
18868	FBgn0042131	CG18808	CG18808
18873	FBgn0002526	CG10236	LanA
18900	FBgn0035673	CG6602	CG6602
18918	FBgn0036470	CG13463	EAChm
18925	FBgn0038761	CG17190	CG17190
18930	FBgn0038701	CG18493	CG18493
18932	FBgn0051200	CG31200	CG31200
18935	FBgn0039008	CG6972	CG6972
18946	FBgn0039252	CG11771	CG11771
18954	FBgn0035453	CG10357	CG10357
18956	FBgn0032613	CG13283	CG13283
18967	FBgn0044011	CG1859	Spn43Ad
18970	FBgn0027930	CG1102	MP1
18973	FBgn0004181	CG2668	Ebp
18978	FBgn0036070	CG8072	CG8072
18989	FBgn0041234	CG33150	Gr59f
19022	FBgn0039938	CG11153	Sox102F
19032	FBgn0032774	CG17549	CG17549
19054	FBgn0033504	CG18408	CAP
19091	FBgn0030369	CG1786	Cyp318a1
19096	FBgn0033426	CG1814	CG1814
19102	FBgn0000109	CG18315	Aprt
19124	FBgn0001122	CG2204	Galphao
19145	FBgn0031155	CG15446	CG15446
19148	FBgn0034151	CG15617	CG15617
19157	FBgn0015336	CG15865	CG15865
19164	FBgn0035060	CG16932	Eps-15
19167	FBgn0032525	CG16954	Hsp60D
19172	FBgn0028841	CG17330	jhamt
19178	FBgn0031597	CG17612	CG17612
19182	FBgn0010215	CG17947	alpha-Cat
19187	FBgn0265268	CG18234	CG18234
19189	FBgn0031869	CG18304	CG18304
19200	FBgn0024975	CG2712	CG2712
19210	FBgn0050259	CG30259	CG30259
19215	FBgn0050279	CG30279	CG30279
19219	FBgn0029925	CG3040	CG3040
19222	FBgn0050403	CG30403	CG30403
19236	FBgn0051365	CG31365	CG31365
19259	FBgn0052086	CG32086	CG32086
19275	FBgn0260990	CG1973	yata
19302	FBgn0034467	CG15128	CG15128
19330	FBgn0032660	CG15150	elfless
19342	FBgn0032709	CG15167	CG15167
19368	FBgn0030247	CG15208	CG15208
19439	FBgn0030889	CG15373	CG15373
19450	FBgn0031460	CG15399	CG15399
19508	FBgn0038892	CG15498	CG15498
19518	FBgn0039744	CG15526	CG15526
19519	FBgn0039782	CG15539	CG15539
19522	FBgn0039820	CG15554	CG15554
19577	FBgn0030410	CG15727	Aven
19582	FBgn0030395	CG15730	Mks1
19603	FBgn0259149	CG42264	CG42264
19607	FBgn0261610	CG42699	CG42699
19613	FBgn0259150	CG42265	CG42265
19618	FBgn0029864	CG15894	CG15894
19621	FBgn0033085	CG15908	CG15908
19636	FBgn0033188	CG1600	Drat
19653	FBgn0025549	CG1659	unc-119
19691	FBgn0002774	CG11680	mle
19749	FBgn0050148	CG30148	CG30148
19877	FBgn0034230	CG4853	CG4853
19902	FBgn0264598	CG14047	PsGEF
19932	FBgn0038069	CG11608	CG11608
19953	FBgn0039126	CG13601	CG13601
20155	FBgn0037329	CG12162	POLDIP2
20164	FBgn0029810	CG12239	CG12239
20200	FBgn0260461	CG14098	Rcd7
20265	FBgn0039544	CG12877	CG12877
20270	FBgn0033526	CG12892	Caf1-105
20295	FBgn0037753	CG12947	CG12947
20304	FBgn0030840	CG12993	p-cup
20305	FBgn0032329	CG16840	Art8
20316	FBgn0035073	CG16896	CG16896
20319	FBgn0034480	CG16898	CG16898
20385	FBgn0039945	CG17159	CG17159
20409	FBgn0046225	CG17230	CG17230
20427	FBgn0039350	CG17383	jigr1
20455	FBgn0030301	CG1745	HP5
20472	FBgn0063496	CG17525	GstE4
20500	FBgn0031197	CG17601	CG17601
20507	FBgn0030467	CG1764	CG1764
20522	FBgn0041210	CG1770	HDAC4
20529	FBgn0003067	CG17725	Pepck
20541	FBgn0029751	CG17764	CG17764
20549	FBgn0023534	CG17778	CG17778
20571	FBgn0031961	CG7102	CG7102
20604	FBgn0036038	CG18176	defl
20647	FBgn0035642	CG18586	CG18586
20667	FBgn0086690	CG33957	Plp
20672	FBgn0053208	CG33208	Mical
20687	FBgn0042105	CG18748	CG18748
20688	FBgn0042106	CG18754	CG18754
20693	FBgn0042110	CG18765	CG18765
20702	FBgn0042132	CG18809	CG18809
20705	FBgn0026143	CG3658	CDC45L
20733	FBgn0039870	CG1896	CG1896
20745	FBgn0039911	CG1909	CG1909
20758	FBgn0037468	CG1943	CG1943
20767	FBgn0033401	CG1968	CG1968
20794	FBgn0033203	CG2070	CG2070
20798	FBgn0263392	CG2083	Tet
20819	FBgn0052687	CG32687	CG32687
20849	FBgn0030196	CG2222	Psf3
20874	FBgn0085350	CG34321	inaF-C
20879	FBgn0015570	CG2505	alpha-Est2
20909	FBgn0003079	CG2845	Raf
20918	FBgn0029728	CG2861	CG2861
20928	FBgn0030195	CG2898	CG2898
20970	FBgn0039505	CG5934	CG5934
20979	FBgn0031913	CG5958	CG5958
20989	FBgn0000121	CG5962	Arr2
21000	FBgn0035916	CG5978	GAPsec
21005	FBgn0039501	CG5987	CG5987
21041	FBgn0027518	CG7609	CG7609
21046	FBgn0260399	CG7719	gwl
21066	FBgn0260959	CG42572	MCPH1
21082	FBgn0040261	CG13271	Ugt36Bb
21090	FBgn0050076	CG30076	CG30076
21092	FBgn0050083	CG30083	CG30083
21101	FBgn0050120	CG30120	CG30120
21109	FBgn0250850	CG30149	rig
21111	FBgn0050178	CG30178	CG30178
21120	FBgn0050291	CG30291	CG30291
21127	FBgn0050324	CG30324	CG30324
21144	FBgn0050357	CG30357	CG30357
21146	FBgn0050363	CG30363	cola
21159	FBgn0050383	CG30383	CG30383
21166	FBgn0050398	CG30398	CG30398
21175	FBgn0050429	CG30429	CG30429
21177	FBgn0050440	CG30440	CG30440
21182	FBgn0259977	CG30445	Tdc1
21206	FBgn0003372	CG3047	Sgs1
21216	FBgn0040752	CG30483	Prosap
21221	FBgn0050484	CG30484	CG30484
21229	FBgn0050486	CG30486	CG30486
21232	FBgn0050487	CG30487	CG30487
21235	FBgn0050489	CG30489	Cyp12d1-p
21267	FBgn0034835	CG3092	CG3092
21280	FBgn0051016	CG31016	CG31016
21281	FBgn0051017	CG31017	PH4alphaNE3
21308	FBgn0266566	CG31291	CG45105
21317	FBgn0020299	CG31317	stumps
21331	FBgn0037213	CG12581	CG12581
21340	FBgn0041588	CG31426	eIF2D
21345	FBgn0051441	CG31441	CG31441
21353	FBgn0051465	CG31465	CG31465
21366	FBgn0263346	CG31534	CG43427
21368	FBgn0051538	CG31538	CG31538
21383	FBgn0023090	CG31623	dtr
21393	FBgn0051687	CG31687	CG31687
21394	FBgn0263355	CG31688	CG31688
21398	FBgn0051694	CG31694	CG31694
21437	FBgn0044328	CG32052	CG32052
21483	FBgn0035148	CG3402	CG3402
21495	FBgn0024986	CG3719	CG3719
21504	FBgn0051715	CG31715	CG31715
21511	FBgn0040396	CG3939	CG3939
21519	FBgn0262869	CG43224	Gfrl
21521	FBgn0039071	CG4434	CG4434
21541	FBgn0030790	CG4768	CG4768
21549	FBgn0026084	CG4944	cib
21551	FBgn0259482	CG4946	Mob3
21554	FBgn0085197	CG34168	CG34168
21566	FBgn0039427	CG5447	CG5447
21567	FBgn0034371	CG5473	SP2637
21583	FBgn0267366	CG5017	mil
21587	FBgn0031894	CG4496	CG4496
21600	FBgn0052199	CG32199	CG32199
21610	FBgn0011642	CG32018	Zyx
21618	FBgn0030434	CG4400	Brms1
21633	FBgn0037996	CG4830	CG4830
21643	FBgn0035641	CG5568	CG5568
21645	FBgn0032171	CG5846	CG5846
21646	FBgn0030647	CG6324	CG6324
21650	FBgn0034191	CG6984	CG6984
21652	FBgn0037087	CG7519	CG7519
21668	FBgn0052150	CG32150	CG32150
21672	FBgn0052221	CG32221	CG32221
21685	FBgn0031279	CG3544	CG3544
21688	FBgn0003257	CG3593	r-l
21693	FBgn0031417	CG3597	CG3597
21698	FBgn0032974	CG3651	CG3651
21715	FBgn0034800	CG3788	CG3788
21745	FBgn0020545	CG3943	kraken
21760	FBgn0035245	CG13927	GC
21761	FBgn0054056	CG34056	CG34056
21780	FBgn0041582	CG4057	tamo
21783	FBgn0036301	CG4069	CG4069
21797	FBgn0038295	CG4154	Gyc88E
21809	FBgn0027592	CG4184	MED15
21814	FBgn0003557	CG4244	Su(dx)
21865	FBgn0010520	CG4539	Bka
21867	FBgn0029907	CG4547	Atx-1
21872	FBgn0037844	CG4570	CG4570
21881	FBgn0039344	CG4582	CG4582
21886	FBgn0029924	CG4586	CG4586
21895	FBgn0014163	CG4609	fax
21901	FBgn0033806	CG4616	FLASH
21909	FBgn0263456	CG4641	nwk
21914	FBgn0259818	CG42399	CG42399
21921	FBgn0039029	CG4704	CG4704
21924	FBgn0033818	CG4712	CG4712
21930	FBgn0027508	CG4719	Tnks
21941	FBgn0283525	CG4749	l(2)10685
21946	FBgn0028902	CG4767	Tektin-A
21947	FBgn0031314	CG4785	IntS14
21953	FBgn0037876	CG4820	CG4820
21959	FBgn0086757	CG4840	cbs
21960	FBgn0243511	CG4845	psidin
21966	FBgn0036624	CG4877	RAF2
21972	FBgn0028884	CG4892	CG4892
21979	FBgn0032364	CG4970	CG4970
21992	FBgn0039373	CG5024	CG5024
21995	FBgn0261458	CG33979	capt
22021	FBgn0032246	CG5168	CG5168
22031	FBgn0038694	CG5217	CG5217
22041	FBgn0038045	CG5232	NANS
22046	FBgn0036987	CG5274	CG5274
22050	FBgn0035952	CG5280	CG5280
22061	FBgn0030575	CG5321	CG5321
22064	FBgn0032407	CG5325	Pex19
22069	FBgn0032249	CG5337	TBC1D16
22082	FBgn0037917	CG5344	wkd
22089	FBgn0030578	CG5347	CG5347
22094	FBgn0005683	CG5354	pie
22113	FBgn0028978	CG5408	trbl
22142	FBgn0038054	CG5509	CG5509
22144	FBgn0015541	CG5518	sda
22146	FBgn0261119	CG5519	Prp19
22159	FBgn0053969	CG33969	CG33969
22163	FBgn0036759	CG5577	CG5577
22169	FBgn0039530	CG5586	Tusp
22170	FBgn0263667	CG5591	Lpt
22200	FBgn0015625	CG5814	CycB3
22221	FBgn0053490	CG33490	CG33490
22238	FBgn0038332	CG6136	CG6136
22257	FBgn0032445	CG6153	CG6153
22268	FBgn0032447	CG6167	PICK1
22281	FBgn0026634	CG6177	ldlCp
22317	FBgn0025802	CG6939	Sbf
22355	FBgn0266417	CG4893	CG45057
22412	FBgn0040475	CG6757	SH3PX1
22455	FBgn0036813	CG6877	Atg3
22469	FBgn0036236	CG6931	CG6931
22476	FBgn0040230	CG6224	dbo
22482	FBgn0037794	CG6254	CG6254
22483	FBgn0037802	CG6284	Sirt6
22526	FBgn0267689	CG7196	CG46025
22541	FBgn0031414	CG33955	eys
22552	FBgn0038274	CG7262	Nup93-2
22568	FBgn0039711	CG7824	CG7824
22570	FBgn0002924	CG7831	ncd
22573	FBgn0039696	CG7837	CG7837
22611	FBgn0038248	CG7886	CG7886
22620	FBgn0262579	CG43119	Ect4
22627	FBgn0027549	CG7927	CG7927
22637	FBgn0038890	CG7956	CG7956
22643	FBgn0035850	CG7986	Atg18a
22650	FBgn0038582	CG7988	CG7988
22652	FBgn0035266	CG7995	Gk2
22660	FBgn0036096	CG8003	CG8003
22666	FBgn0031008	CG8010	CG8010
22687	FBgn0033891	CG8067	CG8067
22689	FBgn0038948	CG5383	PSR
22690	FBgn0011743	CG5409	Arp53D
22694	FBgn0039152	CG6129	Root
22725	FBgn0250908	CG42242	beat-VII
22730	FBgn0038579	CG14313	CG14313
22752	FBgn0034443	CG10460	cer
22755	FBgn0259680	CG42349	Pkcdelta
22796	FBgn0040827	CG13315	CG13315
22804	FBgn0042199	CG13713	CG13713
22823	FBgn0000244	CG9379	by
22851	FBgn0260049	CG10724	flr
22864	FBgn0034687	CG11475	CG11475
22867	FBgn0039637	CG11880	CG11880
22908	FBgn0259192	CG42296	CG42296
22916	FBgn0035344	CG16761	Cyp4d20
22920	FBgn0001967	CG16880	NimC3
22936	FBgn0033836	CG18278	CG18278
22948	FBgn0027106	CG2977	Inx7
22962	FBgn0051189	CG31189	CG31189
22975	FBgn0052451	CG32451	SPoCk
22980	FBgn0010422	CG3710	TfIIS
22983	FBgn0032123	CG3811	Oatp30B
22989	FBgn0065108	CG34059	ppk16
23008	FBgn0039420	CG6154	CG6154
23013	FBgn0039178	CG6356	CG6356
23020	FBgn0033377	CG8073	Pmm45A
23024	FBgn0034002	CG8079	CG8079
23031	FBgn0033993	CG8089	CG8089
23044	FBgn0031041	CG12788	CG12788
23057	FBgn0052446	CG32446	Atox1
23075	FBgn0039735	CG7911	Nph
23083	FBgn0010411	CG8900	RpS18
23084	FBgn0032047	CG13088	CG13088
23091	FBgn0038617	CG12333	CG12333
23106	FBgn0040650	CG15456	CG15456
23108	FBgn0034104	CG15705	CG15705
23134	FBgn0034142	CG8306	CG8306
23142	FBgn0001324	CG8491	kto
23153	FBgn0085442	CG34413	NKAIN
23167	FBgn0027563	CG9631	CG9631
23192	FBgn0037169	CG11404	CG11404
23203	FBgn0039303	CG11857	CG11857
23207	FBgn0035165	CG13887	CG13887
23217	FBgn0034321	CG14502	CG14502
23220	FBgn0030309	CG1572	CG1572
23229	FBgn0004436	CG2013	Ubc6
23241	FBgn0051266	CG31266	CG31266
23259	FBgn0032665	CG15152	CG15152
23270	FBgn0033358	CG8216	CG8216
23273	FBgn0037514	CG10919	CG10919
23280	FBgn0052220	CG32220	Csas
23286	FBgn0040338	CG11639	TfIIA-S-2
23313	FBgn0031512	CG15404	CG15404
23314	FBgn0066292	CG33350	CheB42c
23321	FBgn0050395	CG30395	CG30395
23328	FBgn0052405	CG32405	Cpr65Av
23339	FBgn0030105	CG15369	CG15369
23346	FBgn0030259	CG1545	CG1545
23350	FBgn0030270	CG15199	CG15199
23353	FBgn0030271	CG15202	CG15202
23374	FBgn0085453	CG34424	CG34424
23397	FBgn0051469	CG31469	CG31469
23436	FBgn0039145	CG6000	CG6000
23443	FBgn0034165	CG6435	CG6435
23447	FBgn0036964	CG6480	FRG1
23451	FBgn0036056	CG6709	CG6709
23452	FBgn0083976	CG34140	CG34140
23456	FBgn0001099	CG33756	gdl
23475	FBgn0033699	CG8857	RpS11
23482	FBgn0033639	CG9003	CG9003
23483	FBgn0027657	CG9734	glob1
23504	FBgn0033687	CG8407	CG8407
23510	FBgn0026197	CG32172	noe
23537	FBgn0040993	CG17325	CG17325
23551	FBgn0040900	CG17777	CG17777
23587	FBgn0035926	CG5804	CG5804
23608	FBgn0026577	CG8677	CG8677
23620	FBgn0036381	CG8745	CG8745
23621	FBgn0033761	CG8778	CG8778
23639	FBgn0026376	CG8865	Rgl
23660	FBgn0086350	CG8961	tef
23664	FBgn0030695	CG8995	PGRP-LE
23671	FBgn0003380	CG12348	Sh
23684	FBgn0040812	CG8750	CG8750
23693	FBgn0040674	CG9445	CG9445
23710	FBgn0015602	CG10159	BEAF-32
23717	FBgn0039796	CG12069	CG12069
23720	FBgn0036680	CG9665	Cpr73D
23723	FBgn0037063	CG9391	CG9391
23729	FBgn0036020	CG8336	CG8336
23742	FBgn0034527	CG9945	CG9945
23766	FBgn0034086	CG8441	CG8441
23844	FBgn0030122	CG16892	CG16892
23852	FBgn0033650	CG13193	CG13193
23874	FBgn0033886	CG13349	Rpn13
23888	FBgn0243516	CG13503	Vrp1
23895	FBgn0015544	CG13570	spag
23904	FBgn0085404	CG34375	CG34375
23918	FBgn0263594	CG14648	lost
23919	FBgn0037943	CG14722	CG14722
23954	FBgn0003510	CG17957	Sry-alpha
23959	FBgn0033491	CG18011	CG18011
23962	FBgn0023216	CG2864	Parg
24009	FBgn0039812	CG15548	CG15548
24012	FBgn0037696	CG9362	GstZ1
24026	FBgn0033101	CG9436	CG9436
24033	FBgn0033112	CG9454	Spn42Db
24047	FBgn0031801	CG9498	CG9498
24049	FBgn0043854	CG9506	slam
24052	FBgn0259716	CG42370	CG42370
24081	FBgn0031485	CG9643	CG9643
24085	FBgn0028380	CG9670	fal
24089	FBgn0036663	CG9674	CG9674
24097	FBgn0031999	CG8419	CG8419
24099	FBgn0033693	CG13175	CG13175
24102	FBgn0038129	CG8449	TBC1D5
24104	FBgn0038233	CG8464	HtrA2
24107	FBgn0028343	CG8465	Ankle2
24109	FBgn0033716	CG8493	Den1
24111	FBgn0026374	CG8497	Rhp
24113	FBgn0033917	CG8503	SmydA-1
24120	FBgn0033918	CG8531	CG8531
24143	FBgn0024555	CG9351	flfl
24149	FBgn0036428	CG9238	Gbs-70E
24157	FBgn0250785	CG9326	vari
24160	FBgn0266434	CG9517	CG45064
24165	FBgn0038365	CG9593	CG9593
24184	FBgn0028360	CG32742	Cdc7
24189	FBgn0037719	CG9424	bocks
24196	FBgn0037675	CG8120	HP1e
24201	FBgn0037684	CG8129	CG8129
24214	FBgn0261552	CG42670	ps
24215	FBgn0037700	CG8149	CG8149
24224	FBgn0013750	CG8156	Arf51F
24230	FBgn0034027	CG8187	CG8187
24231	FBgn0037709	CG8199	CG8199
24254	FBgn0030683	CG8239	CG8239
24257	FBgn0003074	CG8251	Pgi
24261	FBgn0033337	CG8272	CG8272
24274	FBgn0035824	CG8281	CG8281
24280	FBgn0030854	CG8289	CG8289
24283	FBgn0032004	CG8292	CG8292
24376	FBgn0050087	CG30087	CG30087
24451	FBgn0027066	CG3265	Eb1
24466	FBgn0001169	CG5460	H
24497	FBgn0011769	CG4205	Fdx1
24498	FBgn0033727	CG13158	Or49a
24520	FBgn0036093	CG14154	CG14154
24529	FBgn0264739	CG12433	CG43997
24545	FBgn0259821	CG42402	CG42402
24550	FBgn0038968	CG12499	CG12499
24578	FBgn0085387	CG34358	shakB
24584	FBgn0029740	CG12680	CG12680
24636	FBgn0032111	CG13110	CG13110
24642	FBgn0033692	CG13176	wash
24656	FBgn0051345	CG31345	CG31345
24666	FBgn0039016	CG4792	Dcr-1
24672	FBgn0016701	CG4921	Rab4
24678	FBgn0030808	CG4937	RhoGAP15B
24680	FBgn0029006	CG4943	Smurf
24688	FBgn0034261	CG4966	HPS4
24694	FBgn0030839	CG5613	CG5613
24700	FBgn0036136	CG6233	Ufd1-like
24713	FBgn0029608	CG3091	CG3091
24722	FBgn0015025	CG6215	CkIIalpha-i1
24728	FBgn0052319	CG32319	CG32319
24735	FBgn0052371	CG32371	CG32371
24736	FBgn0261934	CG42799	dikar
24742	FBgn0014024	CG3312	Rnp4F
24746	FBgn0031519	CG3326	CG3326
24760	FBgn0035008	CG3494	CG3494
24762	FBgn0029714	CG3527	CG3527
24790	FBgn0032878	CG9316	CG9316
24795	FBgn0035317	CG13809	Oseg2
24809	FBgn0035122	CG13880	mRpL17
24845	FBgn0024182	CG1410	waw
24855	FBgn0039503	CG14262	CG14262
24872	FBgn0031184	CG14615	CG14615
24874	FBgn0031191	CG14617	Cp110
24883	FBgn0014395	CG14620	tilB
24895	FBgn0014903	CG14630	CG14630
24924	FBgn0033278	CG14759	CG14759
24934	FBgn0259244	CG42342	CG42342
24949	FBgn0029946	CG15034	CG15034
24952	FBgn0030938	CG15047	CG15047
24958	FBgn0001123	CG2835	Galphas
24980	FBgn0039751	CG1983	CG1983
24987	FBgn0039790	CG2246	CG2246
24988	FBgn0039900	CG2381	Syt7
24993	FBgn0052656	CG32656	Muc11A
24998	FBgn0031914	CG5973	CG5973
25020	FBgn0031479	CG3083	Prx6005
25036	FBgn0051145	CG31145	CG31145
25041	FBgn0051191	CG31191	CG31191
25044	FBgn0051363	CG31363	Jupiter
25051	FBgn0051676	CG31676	CG31676
25055	FBgn0034182	CG9640	SmydA-7
25073	FBgn0039731	CG15524	Sas-6
25081	FBgn0034099	CG15708	CG15708
25100	FBgn0028852	CG15262	CG15262
25112	FBgn0031419	CG15390	CG15390
25121	FBgn0033225	CG1550	CG1550
25140	FBgn0085443	CG34414	spri
25147	FBgn0030441	CG2209	CG2209
25160	FBgn0035083	CG2803	Tina-1
25166	FBgn0250753	CG2922	kra
25172	FBgn0003308	CG7642	ry
25196	FBgn0032647	CG15143	CG15143
25198	FBgn0032692	CG15161	CG15161
25218	FBgn0260397	CG17149	Su(var)3-3
25222	FBgn0033987	CG12424	ckn
25231	FBgn0036958	CG17233	CG17233
25236	FBgn0031496	CG17258	CG17258
25246	FBgn0032030	CG17293	Wdr82
25251	FBgn0032034	CG17295	Rcd4
25273	FBgn0260000	CG17570	CG17570
25290	FBgn0037660	CG18005	beag
25291	FBgn0053653	CG33653	Cadps
25294	FBgn0028856	CG18063	CG18063
25299	FBgn0035262	CG18171	CG18171
25306	FBgn0010342	CG1825	Map60
25311	FBgn0031719	CG18269	CG18269
25312	FBgn0033261	CG18316	udd
25332	FBgn0034606	CG18375	ASPP
25336	FBgn0263113	CG43370	CG43370
25340	FBgn0034217	CG18468	Lhr
25343	FBgn0283712	CG1848	LIMK1
25369	FBgn0040967	CG18666	CG18666
25378	FBgn0033427	CG1868	Smyd4-1
25381	FBgn0042213	CG18731	CG18731
25389	FBgn0030060	CG2004	CG2004
25399	FBgn0033402	CG2078	Myd88
25406	FBgn0039877	CG2118	CG2118
25428	FBgn0024995	CG2680	CG2680
25439	FBgn0031566	CG2818	CG2818
25449	FBgn0033240	CG2906	CG2906
25450	FBgn0030189	CG2909	CG2909
25451	FBgn0037350	CG2911	CG2911
25457	FBgn0261004	CG2919	asl
25459	FBgn0037339	CG2929	Pi4KIIalpha
25469	FBgn0034939	CG2980	thoc5
25473	FBgn0040372	CG2995	G9a
25492	FBgn0038672	CG6005	CG6005
25511	FBgn0037094	CG7611	CG7611
25520	FBgn0038627	CG7694	CG7694
25539	FBgn0033616	CG7745	CG7745
25555	FBgn0050005	CG30005	GstT2
25563	FBgn0050075	CG30075	CG30075
25567	FBgn0050077	CG30077	Blos1
25574	FBgn0264753	CG30127	Rgk1
25585	FBgn0050159	CG30159	CG30159
25604	FBgn0263030	CG43325	CG43325
25609	FBgn0037513	CG3027	pyd3
25621	FBgn0034703	CG3045	CG3045
25636	FBgn0261931	CG42797	CG42797
25643	FBgn0086355	CG2171	Tpi
25651	FBgn0039705	CG31033	Atg16
25655	FBgn0051038	CG31038	CG31038
25661	FBgn0034950	CG3105	Pask
25664	FBgn0051051	CG31051	CG31051
25666	FBgn0266579	CG31058	tau
25693	FBgn0051115	CG31115	CG31115
25701	FBgn0051163	CG31163	SKIP
25706	FBgn0263048	CG43343	CG43343
25727	FBgn0051245	CG31245	CG31245
25742	FBgn0051320	CG31320	HEATR2
25761	FBgn0043069	CG31447	MESK4
25765	FBgn0051457	CG31457	CG31457
25773	FBgn0051501	CG31501	nxf4
25775	FBgn0051525	CG31525	CG31525
25779	FBgn0051550	CG31550	CG31550
25789	FBgn0051664	CG31664	CG31664
25796	FBgn0051673	CG31673	CG31673
25800	FBgn0051677	CG31677	CG31677
25807	FBgn0051702	CG31702	CG31702
25833	FBgn0031985	CG8683	mon2
25853	FBgn0041789	CG31794	Pax
25855	FBgn0051798	CG31798	CG31798
25864	FBgn0051815	CG31815	CG31815
25914	FBgn0264086	CG31920	CG43755
25917	FBgn0051921	CG31921	CG31921
25926	FBgn0051957	CG31957	CG31957
25945	FBgn0011747	CG1651	Ank
25953	FBgn0038704	CG5316	CG5316
25964	FBgn0260431	CG42526	CG42526
25971	FBgn0034363	CG5327	CG5327
25983	FBgn0038074	CG6188	Gnmt
26009	FBgn0000565	CG7266	Eip71CD
26025	FBgn0034791	CG3501	EMC8-9
26027	FBgn0016756	CG5486	Usp47
26035	FBgn0038588	CG7156	CG7156
26045	FBgn0052364	CG32364	tut
26057	FBgn0031592	CG3675	Art2
26068	FBgn0038472	CG3995	CG3995
26085	FBgn0037551	CG7891	Gie
26094	FBgn0036490	CG6888	CG6888
26100	FBgn0031975	CG7356	Tg
26104	FBgn0026263	CG7574	bip1
26118	FBgn0052333	CG32333	CG32333
26121	FBgn0261788	CG42734	Ank2
26131	FBgn0052407	CG32407	CG32407
26141	FBgn0260481	CG32454	CG32454
26144	FBgn0052462	CG32462	CG32462
26150	FBgn0052461	CG32461	CG32461
26162	FBgn0031530	CG3254	pgant2
26170	FBgn0260741	CG3281	CG3281
26171	FBgn0034988	CG3362	cN-IIIB
26177	FBgn0039508	CG3368	CG3368
26180	FBgn0035153	CG3371	ebd1
26201	FBgn0028913	CG3473	CG3473
26208	FBgn0267823	CG3495	Gmer
26235	FBgn0263929	CG43162	jvl
26240	FBgn0038697	CG3581	CG3581
26254	FBgn0030735	CG3632	CG3632
26270	FBgn0035047	CG3691	Pof
26294	FBgn0259179	CG42284	CG42284
26301	FBgn0261955	CG3861	kdn
26314	FBgn0050050	CG30050	CG30050
26321	FBgn0051459	CG31459	CG31459
26325	FBgn0052202	CG32202	CG32202
26336	FBgn0083962	CG34126	CG34126
26338	FBgn0035989	CG3967	CG3967
26345	FBgn0028552	CG3988	gammaSnap1
26348	FBgn0020370	CG3991	TppII
26352	FBgn0037801	CG3999	CG3999
26355	FBgn0028746	CG4015	CG18508
26359	FBgn0035986	CG4022	CG4022
26387	FBgn0034744	CG4071	Vps20
26400	FBgn0028892	CG4161	CG4161
26409	FBgn0024183	CG4170	vig
26416	FBgn0001229	CG4190	Hsp67Bc
26424	FBgn0025628	CG4199	CG4199
26452	FBgn0001125	CG4233	Got2
26460	FBgn0020655	CG4237	ArfGAP1
26468	FBgn0010288	CG4265	Uch
26479	FBgn0261647	CG4272	Axud1
26491	FBgn0259823	CG42404	CG42404
26500	FBgn0036272	CG4300	CG4300
26509	FBgn0030455	CG4318	CG4318
26514	FBgn0038795	CG4335	CG4335
26529	FBgn0261954	CG4399	east
26539	FBgn0039065	CG4449	Rad60
26557	FBgn0004611	CG4574	Plc21C
26562	FBgn0040064	CG4600	yip2
26573	FBgn0031299	CG4629	CG4629
26603	FBgn0038742	CG4703	Arc42
26606	FBgn0035036	CG4707	CG4707
26615	FBgn0003401	CG4735	shu
26625	FBgn0031310	CG4764	Vps29
26633	FBgn0260456	CG4806	CG4806
26641	FBgn0032187	CG4839	CG4839
26655	FBgn0040294	CG4909	POSH
26679	FBgn0039554	CG5003	CG5003
26686	FBgn0032224	CG5025	Sps2
26688	FBgn0032229	CG5045	CG5045
26692	FBgn0037008	CG5047	mTerf3
26699	FBgn0032369	CG6614	CG6614
26706	FBgn0036687	CG6652	CG6652
26707	FBgn0036403	CG6661	CG6661
26715	FBgn0036063	CG6674	CG6674
26719	FBgn0038917	CG6678	CG6678
26753	FBgn0032268	CG6138	CG6138
26758	FBgn0032836	CG10680	CG10680
26776	FBgn0039112	CG10219	SdhD
26780	FBgn0035612	CG10625	frm
26782	FBgn0034082	CG10734	CG10734
26799	FBgn0037648	CG11975	CG11975
26806	FBgn0005596	CG14513	yem
26815	FBgn0035623	CG17795	mthl2
26824	FBgn0039764	CG15535	CG15535
26831	FBgn0029800	CG15929	lin-52
26839	FBgn0052813	CG32813	CG32813
26863	FBgn0035755	CG14830	CG14830
26888	FBgn0004666	CG7771	sim
26899	FBgn0015585	CG10852	Acp63F
26910	FBgn0036896	CG8789	wnd
26955	FBgn0267967	CG8316	corolla
26970	FBgn0040719	CG15357	CG15357
26973	FBgn0264561	CG33214	Glg1
26982	FBgn0040153	CG32597	l(1)G0469
26987	FBgn0033322	CG8584	CG8584
26995	FBgn0023001	CG8624	melt
26998	FBgn0030600	CG32592	hiw
27008	FBgn0035217	CG9169	FucTD
27010	FBgn0031784	CG9222	CG9222
27026	FBgn0031832	CG9596	CG9596
27039	FBgn0034553	CG9993	CG9993
27106	FBgn0005592	CG32134	btl
27124	FBgn0035328	CG13804	yellow-g2
27132	FBgn0032211	CG13138	CG13138
27134	FBgn0053542	CG33542	upd3
27137	FBgn0032629	CG15138	beat-IIIc
27141	FBgn0264810	CG15284	Pburs
27143	FBgn0043530	CG30473	Obp51a
27150	FBgn0034655	CG10307	CG10307
27165	FBgn0039862	CG1804	kek6
27201	FBgn0264975	CG1634	Nrg
27211	FBgn0039709	CG31009	Cad99C
27242	FBgn0261260	CG42611	mgl
27265	FBgn0035657	CG10478	alphaKap4
27288	FBgn0037035	CG10589	CG10589
27301	FBgn0035590	CG10673	Prpk
27304	FBgn0036291	CG10681	CG10681
27306	FBgn0264848	CG10682	vih
27307	FBgn0029878	CG10695	Pat1
27312	FBgn0036328	CG10749	CG10749
27317	FBgn0037255	CG1078	Fip1
27318	FBgn0029666	CG10803	CG10803
27320	FBgn0039246	CG10845	CG10845
27330	FBgn0038769	CG10889	CG10889
27352	FBgn0035951	CG5068	CG5068
27357	FBgn0032471	CG5122	CG5122
27365	FBgn0031905	CG5155	gudu
27368	FBgn0028410	CG5182	Pk34A
27382	FBgn0038047	CG5245	CG5245
27386	FBgn0034154	CG5267	CG5267
27390	FBgn0037897	CG5270	CG5270
27410	FBgn0038504	CG5407	Sur-8
27417	FBgn0039425	CG5432	CG5432
27439	FBgn0027565	CG5498	CG5498
27447	FBgn0039163	CG5515	CG5515
27463	FBgn0031335	CG5565	CG5565
27470	FBgn0027492	CG5643	wdb
27475	FBgn0000455	CG5663	Dip-C
27479	FBgn0026313	CG5675	X11L
27482	FBgn0026432	CG5688	Grip163
27490	FBgn0027836	CG5729	Dgp-1
27505	FBgn0039190	CG5762	CG5762
27510	FBgn0032448	CG5781	CG5781
27517	FBgn0039214	CG5794	puf
27525	FBgn0263601	CG5841	mib1
27535	FBgn0029155	CG5889	Men-b
27537	FBgn0029843	CG5905	Nep1
27549	FBgn0036183	CG6083	CG6083
27554	FBgn0053129	CG33129	CG33129
27562	FBgn0000018	CG6093	abo
27570	FBgn0039478	CG6265	Nep5
27584	FBgn0036117	CG6321	CG6321
27588	FBgn0037816	CG6345	CG6345
27591	FBgn0028741	CG6355	fab1
27601	FBgn0034276	CG6385	Sardh
27623	FBgn0003187	CG6433	qua
27624	FBgn0031920	CG6441	CG6441
27640	FBgn0030936	CG6481	CG6481
27649	FBgn0031692	CG6514	TpnC25D
27656	FBgn0028412	CG6541	Mst33A
27662	FBgn0001079	CG6551	fu
27671	FBgn0028980	CG6586	tant
27683	FBgn0000183	CG6605	BicD
27688	FBgn0039204	CG6607	CG6607
27695	FBgn0037855	CG6621	CG6621
27727	FBgn0264694	CG6719	mgr
27741	FBgn0013563	CG6760	Pex1
27756	FBgn0036959	CG6951	CG6951
27769	FBgn0034187	CG6967	CG6967
27786	FBgn0004373	CG7004	fwd
27796	FBgn0024806	CG7020	DIP2
27799	FBgn0039025	CG7023	Usp12-46
27811	FBgn0038854	CG7044	CG7044
27823	FBgn0027505	CG7061	Rab3-GAP
27833	FBgn0038952	CG7069	CG7069
27849	FBgn0030963	CG7101	CG7101
27867	FBgn0266667	CG7127	Exo70
27870	FBgn0022724	CG7128	Taf8
27887	FBgn0037147	CG7140	CG7140
27894	FBgn0038586	CG7168	CG7168
27914	FBgn0027569	CG7207	cert
27916	FBgn0038571	CG7215	CG7215
27924	FBgn0031723	CG7251	CG7251
[truncated: 1,185 more rows]
